# Supplementary material for: Transcriptome analysis of cortical tissue reveals shared sets of downregulated genes in autism and schizophrenia
Source: Transl Psychiatry. 2016 May 24;6(5):e817–. doi: 10.1038/tp.2016.87 (PMC5070061; doi:10.1038/tp.2016.87)
Supplement: Supplementary Tables [file tp201687x4.xlsx]

## Sheet: S1 - AUT Covariates
		Supplemental Table 1 : Covariates from AUT data set
Sample ID	Brain Number	Sample Code	Sample ID	Dx	Sex	Age	Site (Brain Bank)	RIN	PMI (hrs)	Brain Region	SV1	SV2	SV3	SV4	SV5	SV6	SV7	SV8	SV9	SV10	SV11	SV12
ba10.s14	14	AN03345	s14	Autism	M	2	Harvard	2.2	4	BA10	-0.112245	0.118494	-0.0362276	0.0275651	-0.1592	0.0209301	-0.201087	0.244879	-0.0991766	0.0225964	-0.0740827	0.0226479
ba10.s16	16	AN12457	s16	Autism	F	29	Harvard	3.7	17.83	BA10	-0.0438004	-0.0266054	0.0195142	0.0817906	-0.0447418	0.0202058	-0.136466	-0.0826827	0.124583	-0.139941	0.118896	-0.0499012
ba10.s23	23	AN13872	s23	Autism	F	5	Harvard	7	33	BA10	0.105096	-0.00296601	0.0185597	0.108997	-0.0175268	0.0233523	0.055434	0.120408	0.0135181	0.0395183	0.0371788	-0.067031
ba10.s69	69	UMB1571	s69	Control	F	18	Maryland	NA	8	BA10	-0.0428218	0.0522879	0.0298798	0.0371507	-0.0558294	0.139473	-0.154716	-0.00783342	0.123554	0.00964304	0.182146	0.14675
ba10.s71	71	UMB1712	s71	Control	M	20	Maryland	5.6	8	BA10	0.0787235	0.0464525	-0.102589	0.0546907	0.0227842	0.0935473	-0.0623925	-0.0140476	0.0050107	-0.000881898	-0.0246471	-0.0260656
ba10.s72	72	UMB1790	s72	Control	M	13	Maryland	6.4	18	BA10	0.0455974	0.0893108	-0.120083	0.01458	-0.0266479	0.0979827	-0.0412379	-0.00595879	-0.0302499	-0.0410874	-0.044587	-0.0191583
ba10.s73	73	UMB1796	s73	Control	M	16	Maryland	4.2	16	BA10	0.026414	0.0534072	-0.0802708	0.0638333	0.0160966	0.0718633	-0.0721733	-0.0387948	-0.0214959	-0.0129545	-0.00312212	-0.0438036
ba10.s74	74	UMB1823	s74	Control	M	15	Maryland	1.7	18	BA10	0.157899	-0.0534597	-0.00262441	0.0119969	-0.0405641	-0.00841816	0.0286674	0.0909043	0.0812883	0.0272813	-0.0317125	-0.12341
ba10.s75	75	UMB1841	s75	Control	M	19	Maryland	2.4	14	BA10	0.0960184	-0.0282786	-0.00829593	-0.0431131	-0.119239	0.0680122	-0.0286632	0.038368	0.0308507	-0.0123495	-0.062384	-0.0666995
ba10.s79	79	UMB1944	s79	Control	F	16	Maryland	NA	20	BA10	-0.0267001	0.14202	-0.0969842	0.0232616	0.0214861	0.04826	-0.0759708	0.0444564	0.0150473	-0.0305456	0.0692046	-0.137276
ba10.s8	8	AN08873	s8	Autism	M	5	Harvard	5.7	25.5	BA10	0.0523355	0.0958361	0.00244465	0.104654	-0.0619827	0.107347	0.0920417	-0.0273303	-0.0466488	0.0329134	-0.0346063	-0.0103589
ba10.s85	85	UMB4728	s85	Control	M	17	Maryland	6	23	BA10	-0.0756498	0.0262081	-0.047317	0.140027	0.0734891	0.124205	0.0669603	-0.00493769	0.0244622	0.0102653	0.0481519	-0.100753
ba10.s86	86	AN01093	s86	Autism	M	56	Harvard	2.3	19	BA10	-0.192052	-0.0714269	0.0138069	0.286768	0.0880893	-0.0834164	-0.200611	0.136922	-0.0306179	0.145757	-0.0169899	-0.0561963
ba10.s88	88	AN06420	s88	Autism	M	39	Harvard	6.5	14	BA10	0.0381256	-0.0630511	0.0240909	-0.000702535	-0.0742439	0.0942093	-0.0299968	-0.0511689	0.0560016	-0.0496179	0.0108884	-0.115838
ba19.s1	1	AN16641	s1	Autism	M	9	Harvard	6.4	27	BA19	0.0958986	0.0551266	0.13552	-0.0665214	-0.0345433	-0.0825376	0.0660517	-0.0804267	-0.172926	-0.0742265	-0.107088	-0.0308401
ba19.s11	11	AN01570	s11	Autism	F	18	Harvard	6.7	6.75	BA19	-0.0484307	0.0305747	-0.0792442	-0.151702	0.0762745	0.04695	-0.018098	0.0378173	-0.0926391	0.00952667	-0.00638291	0.0282943
ba19.s15	15	AN17777	s15	Autism	F	49	Harvard	2.2	16.33	BA19	-0.140652	-0.226549	0.13049	0.0513998	0.0699936	-0.0150951	0.0444949	0.0567233	0.0512147	-0.0256105	-0.0611123	-0.0121046
ba19.s16	16	AN12457	s16	Autism	F	29	Harvard	3.7	17.83	BA19	-0.113061	-0.281005	0.100218	-0.0934696	-0.153881	0.025607	-0.0139168	0.105838	0.0274418	-0.0469772	-0.118404	0.0402312
ba19.s17	17	AN11989	s17	Autism	M	30	Harvard	4.7	16.06	BA19	-0.0837115	-0.199362	0.0353923	-0.124198	0.0757445	0.127094	0.0922037	-0.0289696	0.104684	-0.0104329	0.0507162	0.0108629
ba19.s2	2	AN00493	s2	Autism	M	27	Harvard	3.2	8.3	BA19	-0.136338	-0.0638366	-0.0432055	0.148583	-0.0291148	0.019152	-0.152423	0.166753	0.00622826	0.153622	-0.202079	0.0216613
ba19.s23	23	AN13872	s23	Autism	F	5	Harvard	7	33	BA19	0.0303528	-0.0387988	0.0860566	-0.00380084	0.00140651	-0.0462934	-0.00740151	0.00395158	-0.100871	0.0846507	-0.00476158	-0.0203045
ba19.s25	25	AN17678	s25	Autism	M	11	Harvard	2.7	NA	BA19	0.150883	-0.0187943	-0.0117163	-0.0312068	0.0373258	-0.0518969	-0.0542577	0.0953374	-0.0751077	-0.0145301	0.0435592	-0.0173983
ba19.s26	26	AN04682	s26	Autism	M	15	Harvard	NA	23.23	BA19	-0.107852	-0.102808	0.0435133	0.158967	0.116402	0.0823396	-0.0989407	0.0460822	-0.0492373	0.171637	-0.0321842	0.137237
ba19.s27	27	AN03632	s27	Autism	F	49	Harvard	5.5	21.08	BA19	-0.129037	-0.012978	0.1273	-0.0814456	0.143055	0.0163787	-0.0295097	-0.0650744	0.0536356	-0.0752022	-2.86535e-05	-0.0702532
ba19.s28	28	AN09714	s28	Autism	M	60	Harvard	5.2	26.5	BA19	-0.138596	-0.0870846	-0.0148969	-0.0785155	0.0670807	0.0853583	0.105883	0.00286574	0.104653	-0.137895	0.0191265	0.0105074
ba19.s3	3	AN00764	s3	Autism	M	20	Harvard	NA	23.7	BA19	-0.144016	0.0514272	-0.148305	-0.013356	0.0440704	0.0915498	0.0246604	-0.00348589	0.0260119	0.125513	0.0285887	-0.186302
ba19.s31	31	AN16665	s31	Control	M	36	Harvard	2.2	20	BA19	-0.190574	0.0407239	0.101429	-0.0391448	0.0890601	-0.272091	-0.200555	0.254167	-0.0889486	-0.334513	0.12555	-0.0160729
ba19.s32	32	AN01357	s32	Control	M	42	Harvard	2.5	18.33	BA19	-0.104723	0.0208736	0.186348	-0.161931	-0.11599	-0.0487255	-0.0363098	-0.0865133	-0.0393666	0.0174852	-0.321385	0.0483892
ba19.s33	33	AN02583	s33	Control	M	68	Harvard	3.5	16.58	BA19	0.0662957	-0.124278	0.0205645	-0.114094	0.0611431	0.0436871	-0.164667	-0.0329523	0.01998	0.175813	0.149529	-0.0507109
ba19.s34	34	AN01410	s34	Control	M	41	Harvard	2.1	27.17	BA19	-0.0602709	-0.146826	0.0537918	-0.0822867	0.0671486	0.137709	0.0318324	-0.058585	0.0293205	0.02888	0.0546068	0.0181003
ba19.s35	35	AN15240	s35	Control	F	36	Harvard	5.7	18.08	BA19	-0.0992901	-0.0034314	0.152006	-0.0765519	0.10298	0.0197343	0.0218832	-0.211713	-0.0146616	0.0682832	-0.000724218	-0.10846
ba19.s36	36	AN08677	s36	Control	M	38	Harvard	3.2	25.47	BA19	0.0900871	-0.0562055	-0.0378011	-0.15706	0.0917664	0.0505545	-0.219687	-0.0549629	0.0122934	0.106837	0.0041294	-0.00474391
ba19.s37	37	AN07176	s37	Control	M	21	Harvard	2.3	29.91	BA19	0.167555	-0.00975385	0.132944	-0.153633	0.0904745	-0.165023	-0.0990715	-0.053557	0.00189976	0.117038	-0.0537353	-0.0929599
ba19.s38	38	AN17425	s38	Control	M	16	Harvard	3	26.16	BA19	-0.107887	-0.0796431	0.249511	-0.0965498	0.023137	-0.04399	0.068421	-0.128094	0.029909	0.0146695	-0.0223817	-0.172878
ba19.s39	39	AN14368	s39	Control	M	22	Harvard	2.1	24.2	BA19	-0.0168119	-0.063217	0.128077	-0.0311676	0.0124896	0.110121	6.74465e-06	-0.18803	-0.099233	0.351574	0.260944	0.255868
ba19.s40	40	AN15566	s40	Control	F	32	Harvard	4.6	28.92	BA19	-0.169005	0.173706	0.0821605	-0.196406	0.215022	-0.108196	0.191897	0.151505	0.152166	0.191628	-0.0347015	-0.0978468
ba19.s41	41	AN13295	s41	Control	M	56	Harvard	6	22.12	BA19	-0.0702814	0.136556	0.0949817	-0.16552	0.060114	-0.0543525	-0.0754226	-0.246187	-0.155783	0.0996307	-0.062352	-0.0634119
ba19.s42	42	UMB797	s42	Autism	M	9	Maryland	6.9	13	BA19	-0.0463112	0.0438297	-0.144531	-0.106575	0.0112965	0.0763236	0.0954855	0.0725914	-0.0896214	-0.0597901	-0.0788396	0.0715686
ba19.s44	44	UMB1349	s44	Autism	M	5	Maryland	5.1	39	BA19	0.0473232	0.00176113	-0.133775	0.043522	0.12607	0.0589998	0.0745256	0.039662	-0.0485119	-0.0858738	-0.0442317	0.138029
ba19.s45	45	UMB1638	s45	Autism	F	20	Maryland	3.2	50	BA19	-0.104289	0.170749	0.170879	-0.00587764	0.195684	-0.257749	-0.0230217	0.0736466	-0.0426825	0.0147968	-0.126919	0.0666189
ba19.s46	46	UMB4231	s46	Autism	M	8	Maryland	4.5	12	BA19	-0.109637	0.145057	0.0640187	-0.0217028	0.079272	-0.0555159	0.138719	-0.0751859	-0.231279	-0.181511	0.0082736	0.00723816
ba19.s47	47	UMB4721	s47	Autism	M	8	Maryland	2.3	16	BA19	0.166954	-0.128625	0.0331878	-0.0368269	-0.00735359	-0.0232411	0.183851	0.114805	0.108499	-0.0244197	-0.0620127	0.0870452
ba19.s50	50	UMB4999	s50	Autism	M	20	Maryland	4.4	14	BA19	-0.03366	0.0821508	-0.0487181	-0.0838521	0.0775484	0.0651393	0.0594608	0.00881927	-0.0476393	-0.131285	-0.0702865	0.0705571
ba19.s51	51	UMB4671	s51	Autism	F	4	Maryland	4.4	13	BA19	0.150062	-0.0156113	0.0606037	-0.00444848	-0.0322302	-0.224019	0.0751809	0.193981	-0.142306	-0.119841	0.367745	-0.0352838
ba19.s52	52	UMB451	s52	Control	M	4	Maryland	3	15	BA19	-0.0565702	-0.0654951	0.12953	-0.0755641	-0.284454	0.0662073	0.20402	0.125879	-0.140528	-0.0311512	-0.091962	-0.110956
ba19.s53	53	UMB497	s53	Control	M	12	Maryland	4.8	16	BA19	0.0753652	-0.0585637	-0.0313713	-0.0804438	0.0160467	0.0740273	0.00576462	0.0627609	-0.0955698	-0.0145079	-0.0516258	0.0935098
ba19.s55	55	UMB1185	s55	Control	M	4	Maryland	2.6	17	BA19	0.0659745	0.00880997	0.045468	0.142242	0.0737931	-0.01289	0.15123	-0.069244	-0.0770056	-0.030799	0.011027	-0.0370247
ba19.s56	56	UMB1377	s56	Control	F	5	Maryland	4	20	BA19	0.0244331	0.0774778	0.0704393	0.0810365	0.00320255	0.0816508	0.0737664	-0.00158874	-0.219552	0.0176696	0.233643	0.257162
ba19.s58	58	UMB1674	s58	Control	M	8	Maryland	5	NA	BA19	0.0968731	-0.0431764	0.115059	0.137455	0.0865581	-0.108552	-0.061855	-0.00426591	-0.17829	0.137241	0.0907002	0.0763165
ba19.s6	6	AN01227	s6	Autism	M	82	Harvard	5.2	24.67	BA19	-0.122237	-0.0772182	-0.242412	-0.0531456	-0.00107374	-0.304251	0.0222473	-0.178023	0.0880271	-0.00272324	0.0166916	0.0154629
ba19.s61	61	UMB4898	s61	Control	M	7	Maryland	6.2	12	BA19	-0.0318091	0.105363	-0.05188	-0.0502872	0.140774	0.0847605	0.104614	-0.0232141	-0.0718857	-0.0280025	-0.0271076	0.0782011
ba19.s62	62	UMB1323	s62	Control	M	16	Maryland	6.1	25	BA19	0.0466329	-0.00276947	0.0142711	0.0406368	-0.0465791	0.0100538	0.0800812	-0.0483727	-0.0879485	-0.0910329	0.0156598	0.00206127
ba19.s63	63	UMB1409	s63	Control	M	18	Maryland	6.5	6	BA19	0.0989384	-0.108814	0.0281527	0.0155114	0.0678754	0.0591417	0.0225118	-0.0329018	-0.00156376	-0.036796	-0.075746	0.0628692
ba19.s64	64	UMB1429	s64	Control	M	18	Maryland	5.2	9	BA19	0.0836425	0.0043709	-0.0552013	-0.0977709	0.128282	0.0201309	-0.0563493	-0.0552378	0.0222036	-0.082974	0.00678447	-0.00454104
ba19.s66	66	UMB1322	s66	Control	M	16	Maryland	5.5	25	BA19	0.00530256	-0.0102587	0.0115795	0.0303462	0.0272918	0.089523	0.0179224	-0.00549187	-0.0631096	-0.0878444	-0.0333196	0.0727101
ba19.s67	67	UMB1541	s67	Control	F	20	Maryland	NA	19	BA19	0.0221483	-0.15591	0.0747548	0.0872975	0.010902	0.0157232	0.0674364	0.0518611	-0.0650775	-0.0856825	-0.0722329	0.0599748
ba19.s68	68	UMB1543	s68	Control	M	17	Maryland	5.6	22	BA19	-0.113909	0.0138809	0.0945709	-0.116898	-0.148686	0.0268396	-0.043974	0.164257	-0.205942	0.118697	0.227741	-0.10503
ba19.s69	69	UMB1571	s69	Control	F	18	Maryland	NA	8	BA19	0.0155111	-0.166502	-0.171598	0.0693999	-0.0903051	-0.0442408	0.0492658	-0.0205616	-0.0430705	-0.0642602	0.00682111	0.0390429
ba19.s7	7	AN14613	s7	Autism	M	39	Harvard	6.8	22.75	BA19	-0.0507566	-0.0260401	-0.272873	-0.20328	-0.0257539	-0.26077	0.0304407	-0.144856	0.0488601	0.0441783	-0.0363732	0.102636
ba19.s70	70	UMB1584	s70	Control	F	18	Maryland	5.5	15	BA19	0.122221	-0.139041	0.024603	0.0622908	0.0819039	-0.0483444	0.0829525	0.0879297	0.0411547	0.0162654	0.019101	-0.0593075
ba19.s71	71	UMB1712	s71	Control	M	20	Maryland	5.6	8	BA19	0.173243	-0.0674589	0.00562723	-0.0913841	0.065075	-0.00527646	-0.0705822	0.0452823	0.0585685	0.0410081	-0.0161004	-0.0749416
ba19.s72	72	UMB1790	s72	Control	M	13	Maryland	6.4	18	BA19	0.0663225	0.00848753	-0.0526134	-0.0363037	0.0753222	0.0277942	0.0111776	0.030718	-0.0481382	-0.108349	-0.0508124	0.0724462
ba19.s73	73	UMB1796	s73	Control	M	16	Maryland	4.2	16	BA19	0.167315	-0.0888186	-0.0150468	0.0297894	0.14817	-0.0247328	-0.000446938	0.0883009	-0.00265274	-0.024535	-0.0412698	0.0425947
ba19.s74	74	UMB1823	s74	Control	M	15	Maryland	1.7	18	BA19	-0.0589709	0.0677666	0.00075152	0.0519004	0.0122882	0.0459369	0.0102421	0.124464	-0.178851	-0.0712081	0.0411554	-0.054083
ba19.s75	75	UMB1841	s75	Control	M	19	Maryland	2.4	14	BA19	0.125283	-0.0183484	-0.111745	-0.0602559	0.110134	0.0354825	-0.139448	0.0198908	-0.0173199	-0.0424162	-0.0265192	0.0157159
ba19.s76	76	UMB1843	s76	Control	F	15	Maryland	2.6	9	BA19	-0.0682464	-0.00838958	0.0327546	-0.0328612	-0.0266918	0.101941	0.0531256	-0.0325092	-0.104841	0.085479	0.0770353	-0.0150199
ba19.s78	78	UMB1908	s78	Control	M	13	Maryland	NA	13	BA19	0.19012	-0.0110043	0.0511878	0.0220247	0.126728	-0.119555	0.028812	0.0578369	0.0350811	0.0121777	-0.0618655	-0.0119895
ba19.s79	79	UMB1944	s79	Control	F	16	Maryland	NA	20	BA19	-0.0124326	-0.0871063	-0.278989	-0.0699568	-0.0868727	-0.222964	-0.0657786	-0.0629221	-0.0617115	0.0590737	0.0845976	-0.0177114
ba19.s80	80	UMB4590	s80	Control	M	20	Maryland	6.3	19	BA19	0.0821224	0.0508101	-0.0862436	-0.0523389	0.142284	0.0449092	-0.0814364	-0.0316098	-0.0218644	-0.0761079	0.0206396	0.0768
ba19.s81	81	UMB4591	s81	Control	F	16	Maryland	6.3	14	BA19	0.0173068	-0.0490125	0.00672302	-0.0301844	0.00814988	0.138001	0.0468149	0.0214294	-0.0568325	-0.115435	-0.0677548	0.0963253
ba19.s82	82	UMB4669	s82	Control	M	16	Maryland	2.4	16	BA19	0.165849	-0.000882063	-0.0662464	-0.088216	0.0614117	0.0390659	-0.0757464	0.12227	0.0569971	-0.0781729	-0.125563	-0.0121164
ba19.s84	84	UMB4727	s84	Control	M	20	Maryland	6.4	5	BA19	0.0224516	-0.160851	0.00419152	-0.0727671	-0.0369375	0.0951366	0.00055251	0.0034871	-0.0339613	-0.0280378	-0.048271	0.0105645
ba19.s85	85	UMB4728	s85	Control	M	17	Maryland	6	23	BA19	-0.0272408	-0.144725	-0.233712	0.0274887	-0.0499184	-0.142934	0.0885949	-0.0714157	-0.0285694	0.0257141	0.0397371	0.0153829
ba19.s88	88	AN06420	s88	Autism	M	39	Harvard	6.5	14	BA19	0.0500613	-0.0384845	-0.0165401	-0.0573286	0.113324	0.060595	-0.123159	-0.0984356	-0.00702375	-0.0662872	0.0139953	0.00897224
ba19.s89	89	AN16115	s89	Autism	F	11	Harvard	NA	13	BA19	-0.164733	-0.217807	-0.220012	0.0660214	-0.142362	-0.254417	0.194611	-0.0932559	-0.116745	0.110302	-0.00347006	0.0722136
ba19.s9	9	AN19511	s9	Autism	M	8	Harvard	5.8	22.2	BA19	-0.10358	-0.0935876	-0.0708877	-0.0521087	0.0252437	0.098699	-0.0617518	0.00656546	0.0606876	0.0699483	0.0282519	0.0394923
ba44.s1	1	AN16641	s1	Autism	M	9	Harvard	6.4	27	BA44/45	-0.0369285	0.209227	-0.115862	-0.055375	0.0376542	0.0205119	0.0951521	0.188948	0.0501812	0.104483	-0.0161974	-0.148356
ba44.s13	13	AN09730	s13	Autism	M	22	Harvard	3	25	BA44/45	-0.118104	-0.0358209	0.0249166	0.198119	0.0856759	0.0699739	0.183914	-0.025285	0.145633	0.00255968	-0.00631422	-0.0905851
ba44.s14	14	AN03345	s14	Autism	M	2	Harvard	2.2	4	BA44/45	-0.0625667	0.0925119	-0.0934849	0.0963623	-0.0544742	-0.0303461	-0.184467	0.0300257	-0.0825299	-0.000110095	-0.0859601	0.0225145
ba44.s17	17	AN11989	s17	Autism	M	30	Harvard	4.7	16.06	BA44/45	0.0229104	-0.0671087	-0.00863739	0.0782067	0.00172743	0.0643681	-0.0396283	-0.119884	0.119181	-0.0360715	0.0291073	-0.0804534
ba44.s22	22	AN08166	s22	Autism	M	28	Harvard	6.7	43.25	BA44/45	0.0153603	0.0188032	-0.017038	-0.101834	-0.157198	0.120623	-0.0478804	0.0187154	0.0201858	-0.00884309	-0.0125226	-0.113127
ba44.s27	27	AN03632	s27	Autism	F	49	Harvard	5.5	21.08	BA44/45	-0.0950643	-0.0173139	0.0671723	-0.040634	-0.147282	0.0685907	-0.0436387	-0.0962185	0.0975386	-0.0569413	0.029586	-0.128715
ba44.s28	28	AN09714	s28	Autism	M	60	Harvard	5.2	26.5	BA44/45	-0.112381	0.0463108	0.0513361	0.0195027	0.041714	-0.0556351	0.0811767	-0.029555	0.301396	-0.287152	0.311103	-0.0344204
ba44.s29	29	AN17254	s29	Autism	M	51	Harvard	2.9	22.16	BA44/45	-0.0664974	-0.114343	0.167114	0.200704	-0.157005	-0.150973	-0.2309	-0.00962925	0.0651351	-0.0759908	-0.125497	0.12636
ba44.s3	3	AN00764	s3	Autism	M	20	Harvard	NA	23.7	BA44/45	-0.103312	0.166127	-0.149554	0.0535498	0.0693927	0.0451045	0.0847909	0.0343223	0.0163239	0.085774	0.018568	-0.108739
ba44.s37	37	AN07176	s37	Control	M	21	Harvard	2.3	29.91	BA44/45	0.0949774	0.102849	0.037545	-0.0390496	-0.231381	-0.0604415	-0.122143	-0.184426	-0.0209471	-0.0771373	0.0860154	-0.0774408
ba44.s39	39	AN14368	s39	Control	M	22	Harvard	2.1	24.2	BA44/45	-0.0245418	0.168542	0.0233872	0.00754	-0.210223	0.0259714	-0.0552498	-0.220707	-0.0390183	-0.16204	0.098823	0.0668528
ba44.s4	4	AN08792	s4	Autism	M	30	Harvard	5.4	20.3	BA44/45	-0.072961	0.00475377	-0.061916	0.112371	0.0862852	0.048208	-0.109596	-0.0322994	0.113524	-0.0145876	0.0953875	-0.157635
ba44.s44	44	UMB1349	s44	Autism	M	5	Maryland	5.1	39	BA44/45	0.0362415	0.208719	0.042863	0.0864075	-0.0191183	0.0368031	0.0746558	-0.13995	0.0186028	0.0264702	-0.078071	0.266885
ba44.s45	45	UMB1638	s45	Autism	F	20	Maryland	3.2	50	BA44/45	0.0300147	0.0984484	0.121587	0.195046	0.0304329	-0.104111	-0.0989353	-0.199004	0.169683	-0.0721266	-0.135063	0.0952374
ba44.s47	47	UMB4721	s47	Autism	M	8	Maryland	2.3	16	BA44/45	0.177061	0.105072	0.0781574	0.0110834	-0.0524281	-0.0524523	0.0505981	-0.0191873	0.0708903	0.086718	-0.0443163	0.0121393
ba44.s48	48	UMB4849	s48	Autism	M	7	Maryland	3.9	20	BA44/45	0.065907	0.0827087	-0.0185597	-0.00239743	-0.17656	-0.00395133	0.0281468	0.0199909	0.0216468	0.118091	-0.0203452	-0.0771644
ba44.s50	50	UMB4999	s50	Autism	M	20	Maryland	4.4	14	BA44/45	0.20054	-0.000129731	0.0116083	0.0034283	-0.0492567	-0.0709136	0.00343825	0.0124598	0.14352	-0.00795539	-0.0343792	-0.0650425
ba44.s52	52	UMB451	s52	Control	M	4	Maryland	3	15	BA44/45	0.0765041	0.0384824	0.012809	0.224262	0.0186586	-0.0417349	0.126401	-0.131804	0.043127	0.036673	-0.00267146	-0.00103568
ba44.s55	55	UMB1185	s55	Control	M	4	Maryland	2.6	17	BA44/45	-0.0358586	0.0788729	-0.0297412	0.0381862	-0.114932	0.0643769	0.143953	0.0222957	0.0125659	-0.0030566	-0.0253216	0.0179199
ba44.s56	56	UMB1377	s56	Control	F	5	Maryland	4	20	BA44/45	0.0672466	0.149822	0.0403901	0.0994577	-0.075542	-0.0989208	0.0621729	0.0542512	0.116845	0.266198	0.0163853	-0.0847229
ba44.s58	58	UMB1674	s58	Control	M	8	Maryland	5	NA	BA44/45	0.0458485	0.00134871	0.0786736	-0.0222417	-0.234872	-0.0039061	0.0517296	0.0208027	0.0494896	-0.0475853	-0.0189876	-0.110775
ba44.s60	60	UMB4670	s60	Control	M	4	Maryland	5	17	BA44/45	0.160828	0.0793732	0.0653056	0.0975353	-0.0330286	-0.159616	0.124293	0.000844232	0.0723958	0.0639078	0.0387175	-0.0602967
ba44.s63	63	UMB1409	s63	Control	M	18	Maryland	6.5	6	BA44/45	-0.107629	0.158122	-0.0654392	-0.00717056	-0.0597171	-0.0112928	0.0414433	0.0198164	0.139488	-0.0245076	-0.249542	0.132792
ba44.s64	64	UMB1429	s64	Control	M	18	Maryland	5.2	9	BA44/45	0.0612647	0.0869293	-0.0750294	-0.0620981	-0.0837573	0.0689489	-0.134627	-0.0217289	0.00594409	0.0339617	-0.00611019	-0.0566303
ba44.s65	65	UMB1465	s65	Control	M	17	Maryland	5.9	4	BA44/45	0.0134643	0.0282821	-0.0604579	-0.0246429	-0.148024	0.0559551	-0.00731093	0.0221338	0.0173945	0.0171393	-0.0130473	0.0190303
ba44.s75	75	UMB1841	s75	Control	M	19	Maryland	2.4	14	BA44/45	-0.0352627	0.114665	0.0801465	-0.184817	-0.149122	-0.0299659	0.0260701	0.238338	0.385942	0.100325	0.175783	0.464223
ba44.s8	8	AN08873	s8	Autism	M	5	Harvard	5.7	25.5	BA44/45	-0.000224203	-0.0184864	-0.026134	0.198847	-0.0202159	0.0608185	0.111226	-0.0108385	-0.0492863	0.0124863	0.00263002	-0.0309345
ba44.s9	9	AN19511	s9	Autism	M	8	Harvard	5.8	22.2	BA44/45	-0.0213895	0.0445718	-0.054154	0.141177	0.0340543	0.0317896	-0.101503	-0.0354463	0.0283717	-0.062187	-0.00884179	0.00884132

## Sheet: S2 - SMRI Covariates
Supplemental Table 2 : Covariates from the SMRI data set
Stanley ID	Dx	Sex	Age	PMI (hrs)	Brain pH	SV1	SV2	SV3	SV4	SV5	SV6	SV7	SV8	SV9	SV10
A1	Bipolar	M	29	48	6.39	0.184807	-0.131924	-0.0963401	0.0920195	-0.0900577	0.10151	-0.0212603	0.0721311	-0.0375247	0.00321668
A10	Schizophrenia	M	40	34	6.18	0.188576	-0.149896	-0.100805	0.0432488	0.0397942	0.145366	-0.0987635	-0.0392046	0.0205338	0.0335704
A100	Schizophrenia	F	59	38	6.93	-0.0313495	0.00290478	-0.121035	-0.0226527	0.040691	-0.0633493	-0.0420516	0.0167075	0.133716	0.41685
A101	Schizophrenia	M	52	16	6.52	-0.0434586	-0.0376494	-0.0780533	0.206727	-0.119786	0.080369	-0.0307195	0.10951	-0.0166786	0.0545388
A102	Bipolar	M	48	23	6.9	0.128164	-0.0178277	0.130307	0.0302952	0.14052	0.107257	0.164877	-0.107537	-0.0300292	-0.0208999
A104	Control	M	47	36	6.57	-0.0842068	0.131536	-0.100615	0.0720733	0.0537425	0.00401264	0.0720098	0.0785263	-0.046554	-0.161757
A12	Schizophrenia	M	19	28	6.73	-0.0372598	0.111288	0.0300036	-0.288467	0.149247	-0.0587048	-0.390443	0.136211	-0.0986421	-0.117235
A14	Bipolar	F	48	18	6.5	0.0298532	0.159938	0.0419113	0.00453837	0.0753639	0.0208584	-0.157208	-0.112899	0.140006	0.208733
A16	Bipolar	M	42	32	6.65	-0.00856742	0.0466812	0.0662121	0.178585	0.143446	0.0659509	0.015644	0.0601574	-0.0246187	-0.141316
A17	Schizophrenia	F	53	13	6.49	-0.0482973	-0.0596997	0.0453787	0.0541259	0.158014	-0.0536218	0.0515897	-0.0894103	-0.0242908	-0.097349
A18	Bipolar	M	35	35	6.3	-0.127489	0.0379274	-0.0293713	0.00741852	-0.11341	0.00700057	0.00279853	0.116112	0.0503476	0.0243397
A19	Control	M	49	46	6.5	0.0731668	-0.0738892	0.0938041	0.0311127	0.034376	-0.195671	0.0198837	-0.160834	-0.0866868	-0.176866
A2	Bipolar	M	29	60	6.7	-0.0929067	-0.183011	-0.138086	-0.20891	0.254804	0.171699	0.0306364	-0.0795264	-0.0723079	-0.174578
A20	Bipolar	F	59	53	6.2	-0.115035	-0.112367	-0.0898735	-0.099006	0.0732146	0.23696	-0.00941488	-0.0815532	0.0184552	0.0463657
A21	Bipolar	M	54	44	6.5	0.0461365	0.0724803	-0.0691701	0.161972	0.209742	-0.0575187	-0.0619353	0.071318	0.0610161	0.0343448
A22	Schizophrenia	M	37	30	6.8	0.271582	0.00585282	-0.077142	-0.0183333	-0.117713	-0.107181	-0.00392314	0.0869351	-0.0310378	-0.092166
A23	Bipolar	F	35	17	6.1	-0.0572515	0.128819	0.143886	0.003345	0.120168	-0.163231	0.0739895	-0.00949978	0.0366633	-0.164904
A24	Control	M	53	9	6.4	0.273864	-0.0194595	0.0398846	-0.0639806	-0.124194	-0.154092	0.0675965	0.0943212	0.0146523	-0.0867899
A25	Schizophrenia	M	52	10	6.1	0.0981495	0.174104	0.0292487	-0.120525	-0.0487044	-0.154591	0.089461	-0.000673281	0.178677	0.175966
A26	Schizophrenia	M	24	15	6.2	-0.0865598	-0.0313702	0.0322426	-0.00506888	-0.0760857	-0.0865248	0.00660308	-0.0404573	0.0326809	0.0844232
A27	Control	M	37	13	6.5	-0.10607	0.0621832	-0.104995	-0.143751	-0.0944737	-0.0386062	-0.122994	-0.10432	0.0302093	-0.0175484
A29	Control	M	51	31	6.7	-0.0940813	0.0742753	-0.0327708	0.116996	0.0765246	0.0435348	0.0106214	0.0609752	-0.0172777	-0.00668174
A3	Schizophrenia	M	43	26	6.42	0.142519	0.0525788	-0.103691	-0.034634	-0.049019	-0.0906297	0.134968	0.134572	-0.0798364	0.236541
A32	Bipolar	F	42	49	6.65	0.145878	0.00647915	-0.132336	-0.109521	0.07836	-0.166773	-0.465469	-0.146172	-0.13118	0.0461703
A33	Control	F	38	33	6	-0.00841941	-0.00427	0.0227045	0.171423	0.0462196	0.0271719	-0.0664501	-0.00987781	0.085782	0.0980806
A34	Bipolar	F	58	34	6.5	-0.0708165	-0.0800956	0.0499482	0.0105933	-0.158846	-0.107474	0.00494132	-0.0554482	-0.0346521	-0.0708286
A35	Control	F	38	28	6.7	-0.0866878	-0.0282069	0.130373	-0.131672	-0.0310635	-0.106998	0.0872602	0.0844411	0.0572685	0.0577916
A37	Schizophrenia	M	39	80	6.6	0.00264216	-0.138593	0.0556573	0.141907	-0.147535	-0.0451577	0.0128711	0.0238967	-0.0556345	-0.0169515
A38	Control	M	59	47	6.8	-0.0396294	-0.0485359	0.169199	0.0582826	-0.0620401	-0.0309587	0.00308109	0.0620284	0.0384651	-0.00169628
A39	Schizophrenia	M	33	29	6.5	0.00624321	-0.0872034	-0.0637017	0.159123	0.119336	0.0945775	0.0211087	-0.15086	-0.103603	-0.0138579
A4	Bipolar	M	45	28	6.35	0.0926533	0.0289742	0.0738603	0.0590236	-0.0759965	-0.0598169	-0.0373836	0.0362326	0.132576	0.0164195
A40	Schizophrenia	M	50	9	6.2	0.0468717	-0.0943693	0.140902	0.076891	-0.0389026	0.0240909	0.0177897	0.0685901	0.0284388	0.022867
A41	Schizophrenia	M	43	18	6.3	0.177115	-0.0798271	-0.260905	-0.175913	-0.0581268	0.24482	0.0817354	-0.101026	0.691325	-0.275367
A42	Bipolar	M	64	16	6.1	-0.119637	0.0361644	-0.0868916	-0.153888	-0.0895438	-0.095926	-0.0889429	-0.187951	-0.0931032	-0.0119453
A43	Control	M	35	52	6.7	-0.120045	-0.057355	0.100183	-0.00651922	-0.12821	-0.0347259	-0.0470222	-0.0299347	-0.00456875	-0.0969022
A44	Schizophrenia	F	32	36	6.8	-0.0329293	-0.182265	0.046221	-0.122868	0.167153	-0.0766501	0.120224	-0.0631086	-0.0849785	0.0364149
A45	Schizophrenia	M	35	47	6.4	-0.034906	-0.191992	-0.195347	0.0908818	0.144666	-0.0450271	0.148305	0.0456481	-0.0249021	0.0751686
A46	Bipolar	M	59	84	6.65	0.22154	-0.038551	0.0869125	-0.00784062	-0.059877	0.0890061	-0.158388	-0.0424827	-0.0789285	-0.122123
A47	Schizophrenia	M	44	32	6.67	-0.0813719	-0.158315	-0.000435135	-0.17316	0.187612	-0.0256463	0.0562709	0.181125	-0.0991455	-0.00518058
A49	Control	M	34	22	6.48	0.145066	0.229193	-0.0302627	-0.00477381	0.0265149	0.00403699	-0.167204	-0.0301285	-0.0323228	-0.0455395
A51	Control	M	47	21	6.81	0.0139527	-0.170197	0.0955051	0.0558576	-0.10567	-0.0336824	-0.145361	-0.159848	-0.0308421	-0.104954
A52	Control	M	45	21	6.94	-0.142717	0.0654657	-0.0753012	-0.0240596	0.0622032	-0.101046	0.0058178	0.0290102	0.0199801	-0.128507
A54	Control	M	42	37	6.91	-0.172977	-0.0114171	-0.19174	-0.0298193	0.0752641	0.00910127	0.00520556	-0.0369779	-0.0346901	-0.0780319
A55	Schizophrenia	M	47	13	6.3	0.00665755	-0.167259	0.193461	-0.391777	0.12051	0.0917203	0.0265482	0.459158	0.0507391	0.154095
A57	Bipolar	M	51	23	6.67	-0.022196	0.0672347	0.00306013	0.119367	0.177072	-0.102504	0.0593748	0.0228332	0.0574043	-0.180614
A58	Bipolar	F	63	32	6.97	-0.106891	0.0874049	0.0724984	0.0153072	-0.0599864	-0.0433286	0.0578214	0.095648	0.0870613	0.0828069
A6	Bipolar	F	29	62	6.74	-0.115459	0.0574459	-0.0788448	0.03651	-0.0255091	-0.0188206	-0.0757295	0.064052	0.0908561	0.0550754
A60	Control	M	45	18	6.81	0.0629924	0.194565	0.132607	-0.136713	0.0333861	0.0900179	0.268218	-0.27523	-0.0277989	0.11644
A62	Bipolar	F	56	26	6.58	0.0409834	-0.0453079	-0.0381242	-0.137794	-0.169558	-0.0754992	0.261467	-0.286627	-0.073864	-0.029673
A63	Bipolar	F	43	39	6.74	-0.024219	0.0470497	0.0945869	0.0598061	-0.0565634	-0.0888058	-0.0754096	-0.0190675	0.0857442	0.00398867
A64	Bipolar	M	35	22	6.58	-0.0739533	0.0269334	0.114682	0.132471	-0.0888107	0.0648128	-0.0659107	0.023782	0.0565249	-0.00542471
A65	Control	M	49	23	6.93	-0.00280466	0.00458132	-0.109217	0.13014	0.1344	-0.151996	0.0839383	0.0355128	0.0212006	-0.060741
A66	Schizophrenia	M	45	35	6.66	-0.0443364	-0.0176556	-0.0879541	0.19007	-0.0404431	0.0419655	-0.186879	0.0769514	0.0287414	-0.0289655
A67	Control	M	32	24	7.03	-0.12195	-0.113448	0.103779	0.00421901	-0.105164	-0.0254801	-0.0315684	-0.0700678	0.00967463	0.0241837
A68	Schizophrenia	F	36	27	6.49	-0.0660814	0.10339	-0.0912557	-0.0209562	-0.0103533	0.038823	0.0346227	-0.0602746	0.0441958	0.0146305
A69	Bipolar	F	50	62	6.51	-0.0862997	0.0481434	0.027791	0.0822749	0.0199561	0.0532443	0.0854078	0.0209211	-0.0597242	-0.0582118
A7	Schizophrenia	M	31	33	6.2	-0.174982	-0.00564324	-0.0966963	-0.0205058	-0.0885239	0.116447	-0.0715795	0.0432879	0.027289	0.0168108
A70	Control	M	55	31	6.7	-0.172634	-0.028864	-0.104611	-0.0271464	-0.0841242	0.0966481	-0.0333178	0.0382592	-0.0360349	0.00289301
A71	Control	F	49	45	6.72	0.217615	0.324929	-0.0180677	-0.0275508	0.126448	0.409933	0.0896198	-0.0822636	-0.298219	0.12004
A72	Bipolar	F	49	38	6.39	0.134592	-0.119683	-0.123054	0.0386129	0.18694	-0.190328	0.0897395	0.0204896	0.0055424	0.0164357
A73	Schizophrenia	M	54	38	6.17	0.0458856	0.000565428	-0.0678313	0.127081	-0.0767214	0.0851191	0.031308	0.0875939	0.0581951	0.0210047
A75	Schizophrenia	F	54	42	6.65	0.0044551	-0.0749434	0.248328	0.0696918	-0.0212958	0.100007	0.0205957	-0.103081	0.0266597	0.0285421
A78	Schizophrenia	F	44	26	6.58	-0.075849	0.158107	-0.0515141	-0.0560986	-0.047367	-0.030761	-0.030605	-0.139875	0.031108	0.0602925
A79	Control	M	48	31	6.86	0.219531	0.0485536	0.0908999	-0.100011	0.0263835	0.077139	-0.0585932	0.143421	0.0508269	-0.0845066
A8	Bipolar	M	44	19	6.74	0.213442	-0.133681	-0.0250882	-0.0278672	-0.122802	-0.0548934	-0.019038	0.0203904	-0.0323637	-0.104728
A81	Schizophrenia	M	50	30	6.47	-0.0106386	0.00597469	0.0561131	-0.0896822	0.0721321	-0.0930467	0.06137	-0.207438	0.0535601	0.0964436
A83	Control	M	32	13	6.57	0.0205805	0.347787	0.133947	-0.0697992	0.00857784	-0.00270971	0.00433968	0.0673091	-0.0127098	-0.19606
A84	Control	M	47	11	6.6	-0.0339909	-0.113337	0.207138	-0.120375	0.0391581	0.0987801	-0.0562294	0.0765756	-0.0510882	-0.0257478
A85	Schizophrenia	M	38	35	6.69	-0.151378	0.040743	-0.109438	-0.144923	-0.147953	-0.00153862	0.067731	-0.0159864	-0.0619811	-0.0242586
A86	Control	M	46	31	6.67	0.0367508	-0.0116075	-0.0843854	0.0843172	0.113004	-0.120305	0.0358779	0.0919567	-0.0612769	0.0365617
A87	Schizophrenia	M	41	54	6.18	-0.146107	0.120303	0.0644339	-0.0186949	-0.139734	0.0646145	-0.000221158	0.0443303	0.0179954	-0.0818086
A88	Schizophrenia	M	43	65	6.67	0.158743	-0.087513	-0.196413	-0.0494395	-0.185445	-0.0749845	-0.0387967	-0.0400823	-0.224071	0.150274
A89	Bipolar	F	43	57	5.92	-0.0724534	0.037686	-0.0498155	0.136976	0.136995	0.123411	-0.0448844	-0.00952322	-0.0531049	0.00575074
A90	Control	M	40	38	6.67	-0.096342	-0.00370721	-0.100132	-0.030512	-0.08696	-0.00909676	-0.0342589	-0.0406232	-0.0291524	0.102451
A91	Control	M	51	22	6.71	-0.113141	-0.00496421	0.00122987	0.064222	0.0466445	-0.01998	0.0469749	-0.000924907	0.00556902	-0.0191626
A92	Schizophrenia	M	42	26	6.19	0.0927566	0.0700807	0.0957773	0.052687	0.120199	-0.235914	0.113056	0.0344725	0.0582589	0.00127037
A93	Schizophrenia	F	47	35	6.5	0.0120885	-0.00249806	0.241017	0.0676985	-0.0507575	0.27118	-0.093397	-0.010681	0.00575836	0.0473266
A94	Schizophrenia	M	42	19	6.48	0.0520658	-0.0185796	-0.011144	0.18024	0.0684277	0.0090368	-0.0371138	0.0400129	0.119051	0.23392
A95	Control	M	31	11	6.13	-0.0388007	-0.0665381	0.200159	0.0689917	-0.107824	0.00404531	-0.0546111	-0.0547786	-0.0141438	-0.0200952
A97	Schizophrenia	M	46	30	6.72	0.0132438	-0.237304	0.0853632	-0.0103988	-0.0690942	0.118861	0.0565385	-0.0507103	-0.129041	0.0533129
A98	Bipolar	M	56	23	6.07	-0.0421259	0.061895	0.0459474	-0.060446	-0.039413	-0.00530204	0.0856892	-0.0569917	0.020215	0.193466
A99	Control	F	39	58	6.46	0.0141388	0.160604	-0.214707	-0.00107166	-0.29355	0.0657711	0.23755	0.28855	-0.244355	-0.159841

## Sheet: S3 - DGEA
Supplemental Table 3 : Differential Gene Expression Analysis (Z-Scores)
	AUT	SCZ	BPD	SCZ (Split controls)	BPD (Split Controls)
ENSG00000000419	-0.68047	-1.39556	1.62114	-0.851203	1.20456
ENSG00000001084	-1.35767	2.35561	0.497172	1.88381	0.209098
ENSG00000001167	0.33374	0.316078	0.056663	0.316322	-0.457776
ENSG00000001460	0.0542272	-1.98294	-0.534946	-1.52626	-0.397808
ENSG00000001461	0.962571	0.918105	1.0017	0.562804	1.16166
ENSG00000001497	0.325553	0.621173	-0.357055	-0.153241	0.283442
ENSG00000001561	-3.57241	1.18033	0.803515	0.81625	0.323542
ENSG00000001629	1.64733	2.04735	1.13969	1.54645	0.334047
ENSG00000001631	-1.80909	-0.796361	-0.0105557	-1.06218	-0.318667
ENSG00000002330	0.601787	0.834156	-0.0855509	0.769357	-0.069964
ENSG00000002549	2.78517	0.885205	0.489301	0.75257	0.357484
ENSG00000002586	2.96663	1.163	-0.050987	1.2919	0.121011
ENSG00000002746	-0.891415	-2.8332	-0.852301	-2.42166	-0.947207
ENSG00000002834	-2.66052	-1.86802	-0.96289	-1.43527	-1.10023
ENSG00000002919	1.7758	0.538084	2.74811	0.111893	1.71514
ENSG00000003056	-0.623973	-0.542433	1.32954	-0.633313	1.11951
ENSG00000003137	-1.70771	-2.89791	-0.919601	-2.51353	-0.669867
ENSG00000003147	-1.07997	-2.26403	-0.809723	-1.98235	0.297128
ENSG00000003249	-2.48475	-0.948115	-0.627725	-1.13826	-0.684486
ENSG00000003393	0.638417	-2.05617	-0.680169	-1.81664	-0.569663
ENSG00000003509	-0.199368	-0.346167	2.235	-0.335175	1.59516
ENSG00000003756	0.748551	2.26933	2.08111	1.64721	1.68456
ENSG00000003987	-2.3275	-1.68225	0.0158102	-1.42865	0.182117
ENSG00000004059	-2.43943	-2.77905	-0.0779794	-2.62378	0.260853
ENSG00000004142	0.58214	1.1886	-0.758098	0.952199	-0.325153
ENSG00000004399	-1.47428	0.347042	0.189415	0.0467821	-0.111355
ENSG00000004455	0.214286	0.0690643	1.28583	0.389626	1.25464
ENSG00000004478	0.296136	-1.24506	-1.18405	-1.04058	-0.500763
ENSG00000004487	-0.534069	-0.0392132	1.77712	-0.11128	1.03918
ENSG00000004534	-0.790492	2.9959	-0.931192	2.96475	-1.12948
ENSG00000004660	0.167774	-1.43281	1.50581	-1.16073	1.08554
ENSG00000004766	-0.921959	-2.11647	1.05954	-1.75378	0.732098
ENSG00000004777	0.700396	-0.155885	1.38981	0.206371	1.11585
ENSG00000004779	1.54328	-1.45172	-0.388137	-1.1647	-0.268797
ENSG00000004799	-0.748816	2.17727	1.57233	1.96306	-0.237396
ENSG00000004848	-2.52189	-1.88753	-0.167593	-1.52978	-0.514455
ENSG00000004866	1.18121	-1.20376	-0.672378	-0.863239	-0.549276
ENSG00000004897	1.11277	-3.03434	-1.33329	-2.28618	-0.587828
ENSG00000004975	-0.874048	0.574285	-0.861307	0.750566	-0.606631
ENSG00000005007	2.14963	1.82682	-0.318226	1.93947	-0.420883
ENSG00000005020	1.21228	-0.82512	-0.409881	-0.571135	-0.754644
ENSG00000005022	-2.55182	-1.11239	-2.7614	-1.28997	-1.79955
ENSG00000005075	-0.509974	1.41074	-0.13847	1.39368	-0.521635
ENSG00000005100	1.07964	-0.90661	-0.421874	-0.993141	-0.535503
ENSG00000005194	-1.83094	-1.48662	0.395475	-1.30432	1.02316
ENSG00000005206	1.09774	0.660218	0.717941	0.580498	0.462692
ENSG00000005238	-0.758228	1.05719	-0.201955	0.829169	-0.0855646
ENSG00000005249	-0.0167701	-1.97158	0.0914861	-1.43101	0.828052
ENSG00000005302	0.524573	-1.26722	-0.669557	-1.03584	-0.311265
ENSG00000005339	-1.04542	1.37178	-0.707067	1.31676	-0.466761
ENSG00000005379	-1.02743	0.0129467	-1.03214	0.0705784	-1.15491
ENSG00000005436	-0.794012	1.18581	0.56093	1.1553	0.458366
ENSG00000005448	0.66464	-1.54036	0.00481908	-1.45117	0.379667
ENSG00000005469	-0.597651	0.023222	1.45779	0.0916185	1.31063
ENSG00000005483	1.94359	1.62929	-0.0540629	1.71506	-0.0739481
ENSG00000005486	1.6038	0.0229471	0.890307	0.149721	1.41497
ENSG00000005513	1.10834	3.19269	1.16915	2.37744	0.61322
ENSG00000005700	1.4297	-0.5954	-1.89017	-0.747752	-1.73198
ENSG00000005801	-0.042038	0.878468	0.575763	0.569632	0.459209
ENSG00000005810	1.33548	-1.87905	-0.884871	-1.47062	-0.698582
ENSG00000005812	0.899295	-1.25981	-0.0442486	-0.836812	-0.0430641
ENSG00000005882	-0.731597	-3.11636	-0.689343	-2.41108	-0.176213
ENSG00000005884	0.353967	-0.813278	0.328137	-0.595199	0.438293
ENSG00000005889	0.500159	-0.0755939	-1.02054	0.121715	-0.682993
ENSG00000005893	-0.677674	2.99826	1.12884	2.09916	0.61882
ENSG00000005955	2.23162	-0.949202	-0.668935	-0.698642	-0.568007
ENSG00000006007	-0.440213	0.763835	-0.0117813	0.434121	0.311797
ENSG00000006015	-2.09054	0.638922	-0.92088	0.516055	0.147795
ENSG00000006016	-0.47476	0.744308	-1.4254	0.865927	-1.52168
ENSG00000006025	0.434687	-1.27577	-1.88193	-0.867341	-1.19948
ENSG00000006042	0.0756824	2.05136	0.382318	1.48545	0.186922
ENSG00000006071	0.374386	-1.59711	1.33521	-1.49847	0.90246
ENSG00000006114	0.518289	1.32567	-0.845251	0.795622	-0.549261
ENSG00000006116	0.220055	-2.36094	-0.114909	-1.71654	-0.041286
ENSG00000006118	-1.21573	1.01145	-1.47052	1.26791	-0.286138
ENSG00000006125	-1.5116	-1.93396	0.47197	-1.60633	0.897455
ENSG00000006128	0.174884	-1.0579	0.679629	-0.892733	0.886213
ENSG00000006194	0.773376	-1.20829	-0.0359343	-0.920946	-0.148571
ENSG00000006210	-0.736995	-1.53325	-0.400252	-1.33954	-0.0837095
ENSG00000006282	-0.00088912	0.108433	-0.933908	0.0654532	-1.09747
ENSG00000006283	-2.33531	-3.12825	-0.546211	-2.63812	-0.657887
ENSG00000006432	0.563872	-1.26051	-0.66942	-1.3448	-0.882114
ENSG00000006451	-2.58224	-1.17076	-0.743288	-0.65474	-0.231893
ENSG00000006459	-0.565401	-0.822735	0.304689	-0.540603	0.149327
ENSG00000006468	0.397243	-0.553954	-0.0446186	-0.560111	0.269252
ENSG00000006530	-2.60216	-3.87525	-0.132945	-3.15975	0.00424803
ENSG00000006576	0.531855	-0.610657	1.16716	-0.674097	0.782952
ENSG00000006625	1.1266	-1.40595	-0.168528	-1.01836	-0.0801595
ENSG00000006652	2.73344	1.91663	0.7182	1.82139	-0.609002
ENSG00000006712	-3.15738	-0.356222	-0.8742	-0.42294	-0.45559
ENSG00000006715	0.17216	-1.56713	-0.0698023	-1.83784	0.182917
ENSG00000006740	-1.03526	-2.50128	-2.26049	-2.05246	-1.46764
ENSG00000006744	-0.240953	-1.58371	0.191508	-1.61342	0.051458
ENSG00000006831	-0.603161	3.14821	0.87744	2.41991	0.47272
ENSG00000007047	2.16996	-3.70021	-1.20726	-2.63205	-0.749216
ENSG00000007080	-0.781662	0.922631	0.324068	0.697292	0.203144
ENSG00000007168	-1.04402	-1.26155	0.710102	-1.20541	0.848554
ENSG00000007202	-0.770299	-1.44711	-0.935132	-1.34224	-0.124529
ENSG00000007237	-2.6111	-1.42564	0.365157	-1.61373	0.0286655
ENSG00000007264	-2.3627	-0.0491365	-1.45605	-0.0259913	-1.07466
ENSG00000007372	1.15808	2.92806	-0.676979	2.49093	-0.625365
ENSG00000007376	-0.095603	-2.09934	0.0453549	-1.56639	0.0765808
ENSG00000007392	-0.0825015	1.69172	-0.751303	1.55567	-0.348643
ENSG00000007402	-2.2552	-2.20841	-0.553774	-1.88344	-0.407447
ENSG00000007516	0.217197	0.0467786	1.22285	-0.126702	1.4265
ENSG00000007520	-1.07958	-0.385288	0.717725	-0.194018	0.219567
ENSG00000007541	0.0831352	-0.709518	-0.813312	-0.322109	-0.571836
ENSG00000007545	-1.191	0.379482	-1.12372	0.187851	-1.04547
ENSG00000007923	-1.64406	-3.14374	-0.2973	-1.65013	-0.889925
ENSG00000007944	1.33939	-0.108333	-1.02924	-0.0836018	-0.829969
ENSG00000008018	0.836193	1.08335	1.08757	1.03391	0.806404
ENSG00000008056	0.765895	-2.50652	0.368655	-1.86442	0.834705
ENSG00000008083	2.69432	1.54628	0.334847	1.56489	-0.115649
ENSG00000008118	-0.149231	-2.50237	1.19278	-1.70862	1.38945
ENSG00000008130	0.16675	-0.721652	-0.678123	-0.578798	-1.30359
ENSG00000008256	-3.19884	0.96288	-0.302536	0.855496	-0.228208
ENSG00000008277	-2.15663	-2.45294	-0.966454	-2.17394	-0.679356
ENSG00000008282	0.395068	1.59207	0.488123	1.34627	0.339703
ENSG00000008283	0.852587	-2.5603	-0.118482	-2.15618	0.409262
ENSG00000008294	0.723099	2.74462	-0.761796	2.31985	-0.558923
ENSG00000008300	-1.04159	-0.293611	-0.800668	-0.552464	-0.820185
ENSG00000008324	-0.948599	1.12428	0.230661	0.729681	-0.152889
ENSG00000008382	-2.7678	-1.62371	-0.710898	-1.67076	-0.490018
ENSG00000008394	2.42802	0.46631	-0.54223	0.610303	-0.305954
ENSG00000008441	-0.752449	1.0072	-0.48822	0.888386	-0.85332
ENSG00000008513	-1.88203	-0.965064	-0.320196	-0.521597	-0.260491
ENSG00000008710	1.25107	-1.33721	-2.05864	-0.958386	-1.45419
ENSG00000008735	0.443229	-0.563602	0.595105	-0.303883	0.398701
ENSG00000008838	0.827369	-1.07374	-0.637099	-0.867084	-0.335867
ENSG00000008853	-3.28553	-2.21918	-2.18057	-2.03802	-1.60956
ENSG00000008869	-0.764744	-1.48708	-0.463822	-0.485939	-0.010786
ENSG00000008952	3.14313	0.956908	0.537218	0.9906	0.421644
ENSG00000008988	-1.16161	0.767829	-0.702316	0.881666	-0.632098
ENSG00000009307	-1.09464	-1.44616	-1.23678	-1.28133	0.334841
ENSG00000009335	1.50192	-2.3003	0.707154	-2.16146	0.305924
ENSG00000009413	0.190253	1.08416	0.262402	1.36593	-0.380043
ENSG00000009694	-1.15118	0.0626237	1.57675	0.199871	1.02936
ENSG00000009830	1.50768	1.23888	-1.34191	1.31056	-1.28794
ENSG00000009844	1.45237	-0.606418	-0.698543	-0.724469	-0.450265
ENSG00000009950	2.02262	0.382176	0.57589	0.280117	0.475106
ENSG00000009954	3.16793	1.86415	-1.28368	1.58818	-1.19479
ENSG00000010017	-2.61403	-3.17227	-2.43207	-2.46491	-1.9842
ENSG00000010165	-1.23238	-2.47309	-1.75038	-2.20361	-0.921198
ENSG00000010219	-0.858669	-0.455164	0.452925	-0.107138	-0.0314624
ENSG00000010244	-1.10237	2.50361	1.65352	2.19145	1.27578
ENSG00000010256	-2.36427	-1.32711	-1.00243	-1.24884	-0.333421
ENSG00000010270	0.0761473	-1.17757	0.607114	-0.792589	0.634777
ENSG00000010278	2.06945	2.42439	2.03051	1.96447	1.44465
ENSG00000010282	-1.63563	2.69385	-0.70398	2.27799	-0.25603
ENSG00000010295	-2.76832	-0.0554654	-1.04878	-0.450981	-1.25211
ENSG00000010322	1.32267	-1.2279	1.12758	-1.20435	1.01034
ENSG00000010404	-1.81829	-1.41972	0.317544	-1.53248	0.207936
ENSG00000010438	-2.27334	-1.70937	-0.988946	-1.27383	-0.848695
ENSG00000010626	0.212861	-0.394559	0.695198	-0.18269	0.515832
ENSG00000010803	-0.623378	0.109785	0.365539	0.0764812	-0.0456377
ENSG00000010810	-0.177174	2.4357	-0.1435	2.05256	-0.386066
ENSG00000010818	-0.600859	-2.13552	-1.00797	-1.82731	0.155309
ENSG00000011007	-0.0565487	0.868343	0.298818	0.76831	0.0841206
ENSG00000011009	-2.57449	-0.710802	0.648246	-0.409423	0.990786
ENSG00000011021	-1.59875	-0.796201	-0.47676	-0.891849	-0.297016
ENSG00000011083	-1.88834	-1.22723	-0.123382	-0.827819	0.0678355
ENSG00000011105	-0.699567	-1.38446	-1.01079	-0.99735	-0.952552
ENSG00000011114	-0.68843	1.20991	-1.59418	1.10838	-1.61408
ENSG00000011201	-0.5945	0.191965	-0.190652	0.27043	-0.396245
ENSG00000011243	1.5686	1.21161	0.198502	0.97094	0.606444
ENSG00000011258	-0.0646262	1.49281	1.81224	1.37397	0.784537
ENSG00000011260	-0.947607	-0.465602	-0.588638	-0.747569	-0.0382716
ENSG00000011275	-0.0179795	0.767782	-1.58253	0.9484	-1.06828
ENSG00000011295	1.58567	-0.973578	0.0688743	-0.613738	0.902367
ENSG00000011304	3.41279	1.10025	-1.14493	1.2428	-1.1192
ENSG00000011332	1.34148	-0.900363	0.574293	-0.741221	0.420834
ENSG00000011347	-0.194242	-1.79319	1.44001	-1.47575	1.31699
ENSG00000011376	0.619778	0.334182	0.0643939	0.383801	0.206424
ENSG00000011405	1.07618	1.98226	-0.47255	1.95003	-0.521988
ENSG00000011426	0.592526	2.04817	0.907629	1.39295	0.529679
ENSG00000011451	-0.443058	-0.0529407	-0.943142	0.0350324	-0.908524
ENSG00000011454	-0.116861	-2.09056	-0.633377	-1.83182	-0.160297
ENSG00000011465	0.62722	0.162155	0.463758	0.0410628	0.172411
ENSG00000011485	-2.15669	-3.06739	0.185044	-2.5426	0.452501
ENSG00000011523	-3.43606	-2.03908	0.575074	-1.73538	0.0807394
ENSG00000011566	-0.00940929	-0.238988	1.12011	-0.274986	1.0386
ENSG00000011677	-0.36209	-1.13107	2.0306	-0.946123	2.48317
ENSG00000012061	0.404528	0.129391	0.674951	-0.107497	0.886988
ENSG00000012124	1.09475	2.51934	0.786966	2.01683	0.457296
ENSG00000012171	1.37338	3.00932	1.2417	2.44582	0.90231
ENSG00000012174	-0.647271	-1.84965	-1.58675	-0.934462	-0.669859
ENSG00000012232	0.125689	-1.5167	-0.952268	-0.616592	0.103869
ENSG00000012660	-0.427335	2.11445	0.835863	2.05849	0.555841
ENSG00000012822	0.0701236	-0.335918	-1.19773	-0.581392	-0.94038
ENSG00000012963	1.26324	1.24985	2.06157	1.05797	1.61158
ENSG00000012983	0.161296	1.72075	0.0287923	1.37717	0.546267
ENSG00000013016	-1.42239	-2.14159	-0.896685	-1.77066	-0.23896
ENSG00000013275	-1.87768	0.22115	1.08049	-0.0757858	0.486041
ENSG00000013288	0.519851	-0.895786	0.482164	-0.770307	0.901128
ENSG00000013297	2.65698	3.35315	1.22263	2.84882	1.02634
ENSG00000013306	0.0738741	0.0866398	-0.60217	0.103842	-0.465796
ENSG00000013364	4.54985	-0.353852	1.40261	0.0244645	0.956261
ENSG00000013374	1.32541	0.56374	2.20943	0.0251634	1.59769
ENSG00000013375	-0.38517	0.480978	0.0910181	0.575896	-0.0709329
ENSG00000013392	-1.18682	-1.73491	0.547898	-1.73439	0.652245
ENSG00000013441	-0.696091	1.92344	0.54903	1.61776	0.0989454
ENSG00000013523	-0.0657894	0.927754	-1.73381	0.893129	-1.74811
ENSG00000013561	1.87321	-1.54361	-0.62972	-1.23432	-0.454721
ENSG00000013583	1.04232	1.08366	0.997889	0.698634	-0.353788
ENSG00000013619	-1.33508	-0.647813	1.21985	-0.573308	0.90961
ENSG00000014123	0.00928344	2.27285	1.33588	2.17381	0.793855
ENSG00000014216	-0.824422	-1.21195	-0.702863	-0.723778	-0.416079
ENSG00000014641	-3.31944	-1.98142	0.453965	-2.27058	0.656515
ENSG00000014824	-0.819815	-1.96901	2.63688	-1.90215	1.36984
ENSG00000014919	0.281555	-0.830963	1.27461	-0.796165	1.14002
ENSG00000015153	3.16886	0.989133	-1.0403	1.16028	-0.181501
ENSG00000015171	-2.12331	-0.399407	-0.854977	-0.369396	-0.694638
ENSG00000015475	-1.06724	-1.11463	0.778894	-0.904959	0.53073
ENSG00000015479	0.239045	-0.615955	0.735747	-0.471619	0.627795
ENSG00000015532	-0.0645271	-0.0957487	-2.76869	0.0402629	-1.70137
ENSG00000015592	0.0597159	0.954731	0.272372	0.97334	0.401759
ENSG00000015676	-2.55793	-1.59891	-0.282076	-1.21296	0.312356
ENSG00000016864	0.433568	2.12053	1.06093	0.965344	0.517883
ENSG00000017260	-0.483747	1.24598	2.35918	0.967175	1.51941
ENSG00000017373	-1.0959	0.166788	-0.0190564	-0.147545	0.147684
ENSG00000017483	-0.788138	0.587712	-0.502014	0.23165	-0.379431
ENSG00000017797	0.593422	1.12674	1.26328	0.44728	0.773253
ENSG00000018189	0.0341031	-0.955653	2.08114	-1.23698	1.69351
ENSG00000018236	-0.671952	-1.4622	1.45576	-1.34536	1.67242
ENSG00000018510	0.0452026	0.522241	1.892	0.444454	1.11625
ENSG00000018610	-0.932924	-0.699031	-0.568143	-0.508235	-0.282194
ENSG00000018625	0.923841	3.21206	-0.884086	2.83387	-0.806436
ENSG00000019144	1.68528	3.26808	1.67411	2.49964	1.25708
ENSG00000019505	1.27822	-1.73841	-0.0288094	-1.46881	0.0874876
ENSG00000019582	0.467969	0.593639	0.365915	0.212386	-0.104109
ENSG00000019995	-0.539595	0.637388	-1.51017	1.03241	-1.24661
ENSG00000020129	-0.148737	-2.55692	-0.321308	-2.19346	-0.110387
ENSG00000020426	0.496998	0.442227	-0.333221	0.0602065	0.346826
ENSG00000020577	-1.15738	-0.595131	-0.819515	-0.218191	-0.0275082
ENSG00000021300	-1.08932	2.24876	-0.19131	1.78693	-0.434637
ENSG00000021574	0.270643	0.431846	0.678915	0.355529	0.958476
ENSG00000021645	0.37322	-0.116271	-0.452729	0.444828	-0.501156
ENSG00000021762	-0.346033	-0.195293	0.933775	0.400901	0.242042
ENSG00000022267	-0.147939	-0.661151	1.06074	-0.232622	0.954638
ENSG00000022277	1.83966	-0.246907	-0.702822	-0.251621	-0.754684
ENSG00000022355	-0.596074	-1.91904	-1.51331	-1.45478	-0.954275
ENSG00000022567	-1.58104	-4.41512	-2.98678	-3.64507	-2.50391
ENSG00000022840	1.87121	-0.159102	0.304524	0.047085	0.284349
ENSG00000022976	-1.21703	-1.31661	0.447544	-1.3383	0.19029
ENSG00000023041	-1.98092	-0.280323	-0.170508	-0.528567	-0.488941
ENSG00000023171	-0.21894	-0.968203	-0.850605	-1.0003	-0.683652
ENSG00000023191	0.509591	1.33344	2.08014	0.875203	1.23856
ENSG00000023228	-3.25998	-2.30443	0.162194	-2.27688	0.942458
ENSG00000023287	0.621587	0.528491	-1.57276	0.79767	-1.0428
ENSG00000023318	1.3601	-0.724142	-0.0345033	-0.765249	0.123672
ENSG00000023330	-1.22899	-2.94053	0.923328	-2.26105	0.695999
ENSG00000023516	-0.613941	-1.56261	-0.430846	-1.57153	-0.38388
ENSG00000023734	-1.59059	-0.626433	1.06073	-0.355497	0.572386
ENSG00000023902	-0.103824	0.00644466	-0.251235	0.240216	0.0706618
ENSG00000023909	0.449714	-0.264268	-0.810806	-0.348539	-0.731029
ENSG00000024048	1.21463	0.686458	-0.559002	0.510918	-0.88304
ENSG00000024422	3.28057	1.80058	-0.809864	1.45506	-1.01208
ENSG00000024862	-0.714521	-1.22883	1.74812	-0.773099	1.65881
ENSG00000025039	1.50901	-0.995042	0.234753	-1.17697	-0.2933
ENSG00000025156	-1.06426	-0.971075	1.29458	-0.829422	1.23393
ENSG00000025293	3.69277	0.981714	1.59511	1.12081	1.47827
ENSG00000025770	0.229804	0.615596	-1.00136	0.487914	-0.457773
ENSG00000025772	1.0035	-1.85812	-0.555832	-1.39512	-0.632808
ENSG00000025796	1.36896	1.31611	0.288241	0.821825	-0.0253149
ENSG00000025800	3.47148	0.406601	0.183672	0.57936	0.567561
ENSG00000026025	2.1351	1.65032	0.307759	1.40773	0.110839
ENSG00000026297	0.366369	0.388985	0.374784	0.454497	0.276745
ENSG00000026652	1.93135	2.01721	1.21588	1.04576	0.847766
ENSG00000027697	-1.97804	0.942861	-0.767259	0.856919	-0.484434
ENSG00000027847	1.57974	-1.21082	0.265251	-0.84316	0.304389
ENSG00000028203	-0.720376	-0.243932	0.17325	-0.0802932	-0.139786
ENSG00000028310	0.658239	-0.108505	1.27695	-0.0882613	1.0813
ENSG00000028528	0.376484	3.21161	0.848358	2.55044	-0.175471
ENSG00000028839	0.125522	-1.78123	-0.543522	-1.16724	-0.585401
ENSG00000029363	0.496911	1.20094	-0.610859	1.49846	-0.221105
ENSG00000029364	-1.24611	0.0712107	0.517054	0.0320251	-0.0473079
ENSG00000029534	-0.831035	-3.54348	-4.19083	-2.68262	-3.57962
ENSG00000029725	1.3421	-0.509311	-1.16234	-0.554167	-0.375386
ENSG00000029993	-0.483971	-0.800238	0.615924	-0.564194	0.9535
ENSG00000030582	0.600754	-0.699042	-0.622901	-0.657542	-0.10586
ENSG00000031003	-0.938657	-1.67902	-0.867273	-1.53675	-1.29195
ENSG00000031081	0.120713	1.5524	-0.49106	1.36541	-0.857437
ENSG00000031698	-0.254817	-1.21137	0.455207	-0.992298	0.51733
ENSG00000031823	0.280993	-2.02893	-0.0529188	-1.25767	0.259482
ENSG00000032219	0.602256	1.4383	0.0281805	1.30015	-0.0227925
ENSG00000032389	-3.06499	-2.02309	-0.785055	-1.74003	-0.0810333
ENSG00000032444	1.00015	-0.90778	0.591387	-1.08121	0.835098
ENSG00000033030	0.336985	0.0268364	-0.697282	0.694466	-0.422392
ENSG00000033050	0.601854	-1.12915	-0.179582	-0.76015	0.148673
ENSG00000033100	-3.48759	-1.70108	-1.6346	-1.29631	-1.02531
ENSG00000033122	0.00546685	0.535239	1.10488	0.528917	1.46589
ENSG00000033170	0.708251	2.3645	2.30592	1.82748	1.52514
ENSG00000033178	1.22268	-0.971252	0.0153619	-0.823681	0.160107
ENSG00000033327	0.626031	0.734742	-0.422952	0.911481	-0.211352
ENSG00000033627	-0.484194	-1.09212	-0.141114	-0.889786	0.29911
ENSG00000033800	0.223907	0.357857	0.224945	0.396148	0.25589
ENSG00000033867	5.60705	-0.571644	-1.24804	-0.140086	-0.887061
ENSG00000034053	-2.89401	-1.93901	-0.335691	-1.43969	-0.148824
ENSG00000034510	1.378	-2.48784	1.72987	-2.03842	1.81714
ENSG00000034677	0.344599	-1.01128	0.281195	-0.634198	0.293255
ENSG00000034713	1.61263	0.503379	0.924115	0.328648	0.820179
ENSG00000035115	2.36945	0.367305	0.134701	0.337516	0.507203
ENSG00000035141	-2.96934	-1.36263	0.124209	-1.3998	-0.0434373
ENSG00000035403	-0.164988	0.157294	1.22999	-0.160155	0.504321
ENSG00000035681	-2.37443	0.04175	1.31332	0.0701061	0.462628
ENSG00000035687	-0.608089	-1.00383	-0.741707	-0.956494	-0.418067
ENSG00000035862	3.12625	1.48466	2.74359	1.02978	2.36899
ENSG00000035928	0.759374	1.40267	0.178221	1.05702	0.279428
ENSG00000036054	0.883462	-0.888103	0.322037	-0.840921	0.168812
ENSG00000036257	-1.58194	-0.351667	-0.119603	-0.67898	-0.0987574
ENSG00000036448	1.61296	-2.10376	-0.196619	-1.9947	0.0569366
ENSG00000036530	-1.85813	-0.718391	0.45494	-0.602499	0.674322
ENSG00000036549	-0.432389	1.31977	-1.47211	1.39495	-0.599485
ENSG00000036672	0.474465	0.464619	-0.464603	0.3928	-0.355294
ENSG00000037042	-2.50987	-3.849	-0.344656	-3.07346	0.0593033
ENSG00000037474	-1.48505	-1.7874	-0.734105	-1.76071	-0.731483
ENSG00000037637	0.918533	-0.0858978	0.556984	0.102806	0.421458
ENSG00000037749	1.03279	0.780224	1.4967	0.579474	0.646579
ENSG00000038219	1.28279	1.19624	0.758261	1.303	0.0475173
ENSG00000038274	-2.82936	-2.90611	-1.40208	-2.54744	-0.299984
ENSG00000038358	-3.37397	-0.963494	-0.991395	-0.841469	-0.486381
ENSG00000038382	-0.247995	0.732851	-0.724901	0.578849	-1.00811
ENSG00000038427	0.309402	1.78738	-0.0697615	1.57916	-0.060671
ENSG00000038532	-0.537313	-1.40075	-0.708917	-0.889436	-0.87828
ENSG00000039123	0.944666	-0.300538	1.064	-0.535962	1.16926
ENSG00000039319	-1.04297	2.18819	1.13577	1.52269	0.397024
ENSG00000039523	-1.51305	-1.81883	-0.0954649	-1.74571	0.729156
ENSG00000039650	-0.994589	0.71826	1.20383	0.21651	1.35509
ENSG00000040199	-1.15748	-2.27805	0.390005	-2.20765	0.429743
ENSG00000040341	0.00438399	-1.87418	-0.502744	-1.68592	-0.846373
ENSG00000040608	-1.51257	-1.45124	-2.17403	-1.04528	-1.20106
ENSG00000040633	-1.54499	-1.96113	-1.93195	-1.57456	-1.53235
ENSG00000040731	1.5797	-1.97254	-0.35662	-1.71253	0.0581459
ENSG00000040933	-1.37926	-1.3116	2.05751	-1.17057	1.2303
ENSG00000041353	-0.176619	-2.54008	0.560005	-2.17257	1.05174
ENSG00000041357	-1.85609	-0.488454	0.133513	-0.272414	0.655795
ENSG00000041515	-0.550404	-1.64873	-0.00348762	-1.45913	0.0862528
ENSG00000041802	1.20471	-0.231431	0.497704	-0.385067	0.391195
ENSG00000041880	-0.93877	-2.65625	0.480987	-1.75454	0.572476
ENSG00000042317	-0.930832	-1.6133	1.71	-1.42661	1.31715
ENSG00000042429	-0.842425	2.20308	0.554137	1.47465	0.31948
ENSG00000042445	-0.268898	1.1019	-0.574083	0.858419	-0.533651
ENSG00000042753	1.34326	-0.834259	1.43212	-0.622639	1.69641
ENSG00000043093	-0.885208	1.16658	-0.543414	0.92884	0.328125
ENSG00000043143	-0.295749	-0.985419	0.286356	-1.03756	0.193477
ENSG00000043591	0.752673	-0.791693	-1.18904	-0.433018	-1.50351
ENSG00000044090	-1.04077	-0.481872	-0.264714	-0.380002	-0.351578
ENSG00000044115	1.06085	2.49523	0.00217625	2.01896	-0.0037277
ENSG00000044446	-1.63712	0.190978	-1.13701	-0.00397298	-0.888793
ENSG00000044574	1.3069	0.0829356	-0.619083	0.430412	-0.0883395
ENSG00000046651	0.598607	2.55423	-0.227913	2.10344	0.00806683
ENSG00000046653	3.62472	3.90749	0.260464	3.24894	0.21406
ENSG00000046889	-0.970384	2.66306	-0.414704	2.49065	-0.474312
ENSG00000047056	-0.93103	-1.41814	0.764613	-1.35094	-0.214071
ENSG00000047188	1.91172	-0.276193	-1.28113	-0.263733	-1.50129
ENSG00000047249	-1.45857	-0.820622	1.69229	-0.843405	1.45999
ENSG00000047315	-1.15878	-1.30115	1.02446	-1.24809	0.804957
ENSG00000047346	1.34312	1.19423	-0.0448213	1.1177	-0.678855
ENSG00000047365	1.77054	1.93015	-0.218014	1.70263	-0.202087
ENSG00000047410	1.57909	0.259955	0.469665	0.415984	0.434369
ENSG00000047578	-1.40512	-1.34439	-0.913909	-0.9731	-1.14741
ENSG00000047579	-2.04616	-0.297406	0.542673	-0.0555914	0.928574
ENSG00000047597	0.205217	-3.87245	-0.509942	-3.0765	0.0211381
ENSG00000047621	-0.422299	-1.6585	-0.921529	-1.55299	-0.723596
ENSG00000047644	-0.270977	-0.26181	0.402018	-0.170386	-0.11355
ENSG00000047662	0.133251	0.787492	1.63247	0.761901	1.10273
ENSG00000047849	0.248032	1.10366	-0.820533	1.11067	-0.68648
ENSG00000047932	-0.345609	1.87037	1.13416	1.72683	0.347745
ENSG00000048052	1.34903	-1.54417	-1.41241	-1.12148	-1.20612
ENSG00000048140	-1.0983	-0.925797	0.622815	-0.746528	0.12041
ENSG00000048392	-0.871919	-2.14924	-1.43177	-1.94014	-0.681874
ENSG00000048471	-0.200518	1.26486	1.61112	1.17515	1.01177
ENSG00000048540	0.521876	-1.09087	-0.20331	-0.918845	0.201566
ENSG00000048544	-2.52686	-1.19637	1.6442	-1.21292	0.89604
ENSG00000048649	2.49899	1.35666	0.977193	1.42332	0.773918
ENSG00000048707	-1.58924	-2.05508	-0.86311	-1.70334	-0.773748
ENSG00000048740	0.867337	1.40458	0.488814	1.22771	0.405878
ENSG00000048828	0.817021	1.76716	0.387126	1.54739	0.2362
ENSG00000048991	-0.112862	-1.3178	-0.550489	-1.22717	-0.546436
ENSG00000049089	-0.916631	2.16519	0.535268	1.64347	0.576218
ENSG00000049130	0.363953	-3.05171	-0.502198	-2.47517	-0.11456
ENSG00000049239	-0.450549	1.30922	-0.050406	0.574374	-0.780826
ENSG00000049245	0.241959	2.28483	0.834766	2.10071	0.404028
ENSG00000049246	-1.30593	0.498952	0.124332	0.624837	-0.291601
ENSG00000049449	0.693799	0.791953	-1.24867	1.37762	-0.81566
ENSG00000049618	1.64978	0.998273	0.486536	1.09616	0.188686
ENSG00000049656	-0.774334	-0.197471	-0.403364	-0.184315	-0.300193
ENSG00000049759	1.34919	0.355617	0.770552	0.312612	1.1695
ENSG00000049769	-0.461286	-1.25482	-3.63726	-0.990047	-2.53694
ENSG00000049860	-1.07475	-2.87368	-0.675934	-1.91885	-0.624247
ENSG00000050030	-0.341684	-2.3379	1.03407	-2.03394	1.05256
ENSG00000050130	-0.347864	-1.04008	-0.751502	-0.84957	-1.13431
ENSG00000050165	-0.403025	-2.866	-0.170184	-2.30226	0.660932
ENSG00000050405	-0.360688	-0.15106	0.809042	-0.0741409	0.0883278
ENSG00000050426	1.58236	-1.6526	-0.248725	-1.50945	0.0862632
ENSG00000050438	0.678816	-1.98868	-0.226173	-2.16434	0.14117
ENSG00000050748	-1.72438	-2.52207	-1.05876	-1.95093	-0.964341
ENSG00000050820	0.210939	1.066	2.36805	0.94022	2.31978
ENSG00000051009	-1.47572	-0.791978	1.69883	-0.46576	1.1244
ENSG00000051108	1.53328	0.688053	-1.63016	0.947989	-1.6578
ENSG00000051382	0.177797	-3.91059	-0.693556	-3.34996	-0.316675
ENSG00000051825	0.944515	0.519195	-2.65768	0.810957	-3.43808
ENSG00000052126	1.94219	-1.08859	1.22824	-0.582897	0.967629
ENSG00000052723	0.217013	-1.24134	-1.15139	-1.21276	-0.992622
ENSG00000052749	1.14478	-1.74103	-0.981977	-1.13667	-0.340679
ENSG00000052795	2.62668	1.00302	0.391224	1.40592	-0.0868751
ENSG00000052802	-0.566727	0.967505	0.405806	1.08094	0.63936
ENSG00000052841	1.38723	2.20213	1.55976	1.87818	1.13066
ENSG00000053108	0.90126	-3.05917	-1.56657	-2.45923	-1.29987
ENSG00000053254	0.503566	0.581535	-0.606528	0.844332	-0.669363
ENSG00000053371	1.57716	0.921585	-0.988204	1.04121	-0.780983
ENSG00000053372	-1.81312	-1.40153	-0.0301754	-0.963643	-0.0416277
ENSG00000053438	-2.96499	-1.13915	0.936258	-1.00934	0.945441
ENSG00000053501	-1.83046	-0.467986	0.307942	-0.50721	-0.0740392
ENSG00000053524	-2.63447	-0.357804	-1.27265	-0.311851	-1.2899
ENSG00000053770	-0.415489	0.0715323	2.46546	0.317547	1.3174
ENSG00000053900	-0.164151	1.08765	2.3323	0.795429	1.67469
ENSG00000054116	1.76907	-1.02191	1.47876	-1.13571	1.05326
ENSG00000054118	1.86902	-1.05791	-1.0426	-0.685623	-1.10085
ENSG00000054148	1.88459	-0.0230833	1.65337	0.0367363	1.90665
ENSG00000054267	1.76891	1.2015	0.62014	1.44293	0.659261
ENSG00000054282	1.05238	1.86268	-1.37912	1.55103	-1.24203
ENSG00000054356	-1.49042	-1.91732	0.310941	-1.48159	0.596573
ENSG00000054523	0.598759	0.908682	-0.524972	0.642529	-0.30714
ENSG00000054611	-0.340867	-0.791419	-1.1112	-0.547514	-1.13991
ENSG00000054654	0.843112	-0.751219	0.381141	-0.272013	0.293958
ENSG00000054690	0.988434	3.22229	0.945093	2.00334	0.612567
ENSG00000054793	0.677847	-1.54403	1.05707	-1.41231	1.05224
ENSG00000054803	-3.19757	-2.30207	-2.04943	-1.78363	-2.01027
ENSG00000054965	-1.24724	0.247081	0.865395	0.0325976	0.060272
ENSG00000054983	-1.53092	1.85782	0.30375	1.41215	0.759597
ENSG00000055044	1.71263	0.640575	0.563944	0.92416	0.323143
ENSG00000055070	-0.645721	0.879176	-1.73218	1.17568	-1.14512
ENSG00000055118	-2.54777	-2.88174	-0.242335	-2.41686	-0.0696506
ENSG00000055130	-0.744399	-1.61805	-0.0688605	-1.54269	0.825455
ENSG00000055163	1.6315	-2.62944	-0.344363	-2.07443	-0.0240087
ENSG00000055208	0.48317	2.02165	-0.994187	1.71781	-0.34845
ENSG00000055211	3.68865	0.661108	-0.492308	0.776772	0.0528642
ENSG00000055332	0.664688	-1.00493	0.0109467	-0.868288	-0.0404247
ENSG00000055483	1.56122	1.85826	-0.77581	1.74102	-1.06743
ENSG00000055609	1.72922	2.2752	0.392904	1.91463	0.193644
ENSG00000055813	-0.0435493	-1.87168	-2.38356	-1.56726	-1.25181
ENSG00000055917	-1.19363	-1.29355	-0.0700004	-0.979477	-1.04583
ENSG00000055950	-0.129767	1.27239	0.413025	1.08431	0.11615
ENSG00000056050	-0.426323	0.291136	1.84001	0.25671	1.70784
ENSG00000056097	-1.40209	0.114637	0.438226	0.00266244	-0.28612
ENSG00000056586	0.0945229	-1.53467	-0.076937	-1.17837	-0.121585
ENSG00000056661	-0.844789	-0.473954	1.35229	-0.583592	0.853965
ENSG00000056736	-0.653851	1.91081	-1.14611	1.78031	-1.25682
ENSG00000057019	-1.7878	-1.89156	-0.857567	-1.74786	-1.17533
ENSG00000057608	1.53874	-0.874644	0.494191	-0.899605	0.708192
ENSG00000057663	0.397947	-1.45893	0.153592	-0.800628	0.168987
ENSG00000057704	1.03301	0.506749	-0.633885	0.354475	-0.854654
ENSG00000057757	-0.400905	0.360165	1.85338	-0.31311	1.53553
ENSG00000057935	0.946974	-1.27593	0.865066	-1.19914	1.03052
ENSG00000058056	0.109881	0.881397	1.17635	0.703382	0.268356
ENSG00000058063	0.125226	-1.08033	-0.531735	-1.33603	-0.784964
ENSG00000058091	0.189277	-3.4273	-0.446533	-2.9437	-0.661969
ENSG00000058262	2.92592	2.1312	-0.248221	1.788	-0.241682
ENSG00000058272	2.83388	0.651403	0.506473	0.703	0.256235
ENSG00000058335	-2.50241	-2.08925	-0.863528	-1.79009	-0.759478
ENSG00000058404	1.32882	0.458861	-0.762977	0.466178	-0.076613
ENSG00000058453	0.209918	0.559607	-1.67977	0.398962	-1.04578
ENSG00000058600	-0.0301669	-1.71292	-1.06161	-1.7074	-0.567491
ENSG00000058668	1.62111	-0.4559	1.78689	-0.334209	1.60303
ENSG00000058673	0.512096	1.72803	-0.44426	1.03977	-0.534249
ENSG00000058799	0.525321	-0.727734	0.198921	-0.697029	0.318664
ENSG00000058866	0.337425	0.729209	3.53024	0.430396	2.71281
ENSG00000059122	-0.59764	0.04631	0.291042	0.120213	0.535919
ENSG00000059145	-0.706887	-0.115671	1.11798	-0.126744	0.729185
ENSG00000059573	-0.52971	-0.733302	1.46873	-0.422014	1.20754
ENSG00000059588	-1.0645	-0.781889	0.296875	-0.691186	0.375286
ENSG00000059691	0.0442007	0.431104	0.405512	0.264774	0.508947
ENSG00000059728	-0.116096	1.83379	0.0585384	1.19229	-0.800939
ENSG00000059758	-1.6397	-2.10351	-0.775371	-1.60768	0.115828
ENSG00000059804	-0.618998	-2.0138	2.28775	-1.76852	1.90666
ENSG00000059915	-1.15893	-0.657088	-1.39652	-0.413481	-1.05412
ENSG00000060237	2.20702	2.15952	-0.512304	1.96058	-0.593775
ENSG00000060339	2.22884	1.5564	1.35506	1.50694	1.02933
ENSG00000060491	-0.299344	-2.37238	1.18162	-2.00155	0.963829
ENSG00000060656	-0.112426	-0.970663	-0.463756	-1.02566	-0.43975
ENSG00000060709	-0.699448	-1.23644	0.334831	-0.971059	0.330297
ENSG00000060718	0.240296	-1.29792	-0.90491	-1.25669	-0.837621
ENSG00000060749	-0.976459	1.71038	-0.209477	1.44143	-0.362858
ENSG00000060762	0.363928	0.644312	-1.60955	0.706116	-1.09891
ENSG00000060971	0.138122	1.11491	0.981499	0.599809	0.625068
ENSG00000060982	-0.0320725	-2.37196	0.447902	-1.63124	0.499275
ENSG00000061273	0.73611	1.48263	-0.346092	1.14449	-0.365445
ENSG00000061337	-2.51941	-1.62458	-0.40638	-1.55689	-1.04145
ENSG00000061676	1.3424	-1.85243	-1.90144	-1.81842	-0.699066
ENSG00000061794	-1.25122	-2.7741	-1.00021	-1.94967	-0.64202
ENSG00000061918	-2.36097	-2.50292	0.265469	-2.1818	0.213693
ENSG00000061936	2.59319	3.42744	0.614583	2.75655	0.556668
ENSG00000061938	1.778	0.936782	-1.12593	0.737162	-1.17711
ENSG00000061987	1.72012	3.16603	2.23483	2.88393	1.96881
ENSG00000062194	0.790088	0.55799	1.13848	0.597353	0.488502
ENSG00000062485	-1.82357	-2.4537	0.118113	-2.15648	-0.399557
ENSG00000062582	0.183474	-0.678665	-0.430771	-0.224817	-0.169774
ENSG00000062598	0.53988	1.65722	2.37131	1.04464	1.46792
ENSG00000062650	2.60007	0.831234	1.2595	0.904642	0.507307
ENSG00000062716	1.62086	-0.223895	1.35198	-0.231151	0.654171
ENSG00000062725	-0.938645	-0.526534	-0.186176	-0.416955	-0.175356
ENSG00000063015	-2.57202	-0.385296	1.79524	-0.152032	2.49447
ENSG00000063046	0.767926	0.146386	0.20669	0.280029	0.341387
ENSG00000063169	-0.876991	-1.14865	-1.15842	-0.18259	-1.29068
ENSG00000063176	-1.20439	-0.762313	-1.24083	-0.788069	-0.97337
ENSG00000063177	-0.544757	1.11315	0.599601	1.2125	0.327941
ENSG00000063180	-1.60607	-0.669307	-2.29056	-0.338051	-2.29328
ENSG00000063241	1.03499	-0.934938	-0.811556	-0.574291	-0.666247
ENSG00000063244	0.813391	-2.25209	-1.60458	-1.76928	-1.19464
ENSG00000063245	0.327916	-0.391293	1.0106	-0.2503	1.31329
ENSG00000063322	-1.99217	0.185482	1.26812	0.0984218	0.263179
ENSG00000063587	0.675415	0.945407	0.548157	0.88669	0.157527
ENSG00000063601	-2.86588	-1.00124	1.39799	-1.25244	1.36167
ENSG00000063660	1.35881	-0.350167	-1.15882	-0.229799	0.2109
ENSG00000063761	-1.90317	-2.91801	0.0421448	-2.65404	0.207534
ENSG00000063854	-1.70661	-1.75075	-0.051211	-1.44517	0.0286791
ENSG00000063978	-0.248699	-1.17623	0.60895	-0.931044	0.761779
ENSG00000064042	3.28329	2.8607	0.854856	2.1917	0.369073
ENSG00000064115	1.37629	-0.887861	0.0634618	-1.29105	-0.0370168
ENSG00000064225	0.491065	-0.761031	0.647122	-0.598949	-0.019264
ENSG00000064313	-0.801058	-1.99221	0.0471672	-1.60407	0.0255011
ENSG00000064393	1.3597	2.0735	-1.28291	1.80158	-1.18542
ENSG00000064419	-1.98655	-0.628383	0.0845528	-0.340538	0.00822613
ENSG00000064601	0.283129	-0.6749	-0.679262	-0.167631	0.03205
ENSG00000064607	-0.075477	-1.34154	0.287802	-1.54065	-0.0964439
ENSG00000064651	-0.696021	2.86338	0.898421	1.97588	0.446292
ENSG00000064652	-0.775877	-0.629998	-0.355967	-0.272277	-0.523239
ENSG00000064687	0.674287	-3.3688	-1.00547	-2.98873	-0.911305
ENSG00000064726	-0.624314	-1.17128	0.159784	-1.30904	0.2923
ENSG00000064787	0.381237	1.84186	-0.81569	1.44376	-0.691096
ENSG00000064995	-0.0368995	-0.0714293	-0.288262	-0.189026	-0.436912
ENSG00000064999	-1.36484	-0.470453	-3.28804	-0.344548	-2.28242
ENSG00000065000	-1.31748	-0.638058	-0.225972	-0.475762	0.0224205
ENSG00000065029	0.996269	0.834639	0.848259	0.611858	0.673282
ENSG00000065054	-0.130927	1.39685	0.479225	0.954209	-0.32965
ENSG00000065060	-1.38951	-3.75475	-1.08951	-2.91467	-1.18232
ENSG00000065135	1.5286	-0.959184	-2.03484	-0.489137	-1.77512
ENSG00000065150	-1.2123	-1.35063	-0.197681	-1.32966	-0.271129
ENSG00000065154	-1.8981	-0.817091	-2.44733	-0.802573	-0.932534
ENSG00000065183	-0.773506	-0.82772	0.985821	-0.749821	0.941284
ENSG00000065243	0.777866	1.14015	-0.407949	1.01627	-0.800395
ENSG00000065357	-1.30696	-1.47889	-0.475925	-0.982588	-0.150323
ENSG00000065361	1.34481	3.20202	1.44882	2.30807	0.928751
ENSG00000065427	1.30183	-1.93438	-0.49083	-2.17722	-0.39279
ENSG00000065491	-1.34707	-1.78687	0.604793	-1.7742	0.0803345
ENSG00000065518	-2.55037	1.0638	-0.132793	1.2173	-0.058029
ENSG00000065526	0.124394	2.77117	0.760518	2.28636	-0.347583
ENSG00000065534	2.9709	1.67426	0.0954474	1.24197	-0.529232
ENSG00000065548	1.61289	-0.423707	0.958622	-0.126031	0.93217
ENSG00000065559	1.32203	-1.68309	0.141739	-1.32904	0.123813
ENSG00000065600	-1.26288	1.72976	1.30588	1.14374	1.1107
ENSG00000065609	1.21164	-2.66435	-1.08032	-2.24745	-0.23247
ENSG00000065613	1.74474	1.47331	-0.594098	1.4512	-0.820871
ENSG00000065665	-3.46142	-0.293878	1.65328	-0.487785	1.44229
ENSG00000065717	-1.06701	-0.13724	0.304222	-0.305009	0.221009
ENSG00000065802	0.540552	-0.576318	-0.455164	-0.445236	-0.518048
ENSG00000065809	0.960602	2.33012	1.09014	1.75912	0.914237
ENSG00000065833	1.42104	1.32691	0.230498	0.99017	0.0438997
ENSG00000065882	1.03354	0.718057	0.483438	0.813776	0.0929699
ENSG00000065883	-0.112955	-0.491987	0.0807253	-0.383463	-0.606938
ENSG00000065970	-0.373244	-0.436774	1.32894	-0.228802	1.31846
ENSG00000065978	-1.52506	1.16937	-0.586892	1.48113	-0.543601
ENSG00000065989	0.374126	-2.88385	0.101036	-2.48743	0.193748
ENSG00000066027	1.42077	2.87026	-0.363909	2.49804	0.0379597
ENSG00000066032	-1.17744	1.08994	-1.26126	0.99382	-0.76056
ENSG00000066044	2.35527	-0.716175	0.762709	-0.869994	0.448333
ENSG00000066084	-1.06644	2.47771	-0.0985958	2.09877	-0.348658
ENSG00000066117	0.835893	3.1049	0.592107	2.41824	0.25295
ENSG00000066135	-0.153327	-1.29109	-0.483071	-1.16	-0.0769393
ENSG00000066136	-0.32866	1.45942	-0.67527	0.837058	-0.259725
ENSG00000066248	-3.29018	-2.33243	0.121738	-1.84763	0.416074
ENSG00000066322	-0.651448	2.32076	1.195	1.48233	1.01757
ENSG00000066382	-0.370191	-1.09979	0.833092	-0.822617	0.758563
ENSG00000066422	0.260277	-1.7214	-0.973907	-1.74243	-0.951206
ENSG00000066427	1.38506	-1.55282	-2.53057	-1.11091	-1.77228
ENSG00000066455	-0.786238	-1.76707	-1.10423	-1.29217	-0.937326
ENSG00000066468	-0.570304	3.56083	0.14553	2.89962	0.0665901
ENSG00000066557	0.62987	-0.786195	0.345239	-0.940562	0.233892
ENSG00000066583	0.16771	-0.459313	2.19667	-0.379251	2.3655
ENSG00000066629	-0.592335	0.0897534	0.124844	-0.226298	0.384049
ENSG00000066654	-0.802812	0.73993	-0.225166	0.722356	0.19359
ENSG00000066739	-0.740561	-2.72885	-1.14441	-1.98084	-0.775467
ENSG00000066777	1.89038	-1.48814	-0.701486	-1.92235	-0.669305
ENSG00000066926	-0.866774	0.557058	0.627089	0.355197	0.850554
ENSG00000066933	3.65549	1.34061	0.994654	1.27406	0.93724
ENSG00000067057	-1.21645	-1.68065	0.776689	-1.40435	1.02229
ENSG00000067064	-1.1901	0.491993	1.59736	0.437173	0.656367
ENSG00000067082	4.27607	0.340546	0.372863	0.508744	0.0255422
ENSG00000067113	1.85681	0.558494	0.835186	0.569395	1.27844
ENSG00000067141	1.77484	3.13367	-0.0519274	2.4171	0.104207
ENSG00000067167	-1.93831	-0.507545	-0.806056	-0.478845	-0.694483
ENSG00000067182	3.60063	0.721889	-0.10833	0.908812	-0.402557
ENSG00000067191	-1.60085	-1.02716	-1.23514	-1.33697	-0.843884
ENSG00000067208	-0.018136	-0.19276	-0.494851	-0.416984	-0.442961
ENSG00000067221	0.371038	-0.649036	-0.476858	-0.546229	-0.0998049
ENSG00000067225	-1.6755	-1.41416	0.617189	-0.906803	0.797968
ENSG00000067248	1.41232	0.931055	-0.578027	0.896146	-0.468518
ENSG00000067334	-0.175391	0.796838	-1.71531	1.05282	-1.11275
ENSG00000067369	-0.105004	-0.958707	0.827712	-0.95933	0.871269
ENSG00000067445	0.681158	-1.87068	-1.19431	-1.57035	-0.320239
ENSG00000067533	0.623636	-0.235616	0.587469	0.00916349	-0.00920633
ENSG00000067560	0.0978593	1.66454	-1.01679	1.34475	-0.491798
ENSG00000067596	1.52741	-2.06271	-0.437094	-2.02978	-0.319888
ENSG00000067606	-2.64894	-1.63801	1.51455	-1.59294	1.59813
ENSG00000067704	0.486627	-1.47035	-1.24666	-1.68934	-0.715902
ENSG00000067715	1.02486	-1.79426	0.74083	-1.4817	1.19867
ENSG00000067798	0.227049	-0.198087	0.669689	-0.470486	0.477745
ENSG00000067829	-1.35945	-0.218473	1.65597	-0.271444	1.09856
ENSG00000067836	-1.74176	-0.408973	1.75162	-0.542181	1.48959
ENSG00000067840	-0.987823	-1.07135	-2.42961	-1.03558	-2.51899
ENSG00000067842	-0.910572	-1.37705	0.401993	-1.42901	0.173395
ENSG00000067900	0.333528	1.79761	-0.461956	1.85995	-0.448199
ENSG00000067955	0.0398308	1.26305	-0.277448	1.3995	-0.855741
ENSG00000068024	3.02118	0.547064	-1.74992	0.765054	-1.22035
ENSG00000068078	-0.0865218	3.12724	0.272391	2.63242	0.00816759
ENSG00000068120	0.343052	1.01505	-0.144967	0.95308	-0.879436
ENSG00000068305	0.0818609	-2.11966	2.08146	-2.02881	1.01725
ENSG00000068308	0.123285	-1.92702	-0.695896	-1.44509	0.00326494
ENSG00000068323	0.000490467	-0.154132	-0.0226187	-0.24717	-0.15519
ENSG00000068354	-0.899908	-1.7015	-1.86622	-1.77165	-0.994264
ENSG00000068366	0.307518	-2.44176	1.09906	-2.25734	0.694923
ENSG00000068383	-0.266353	-0.687657	-0.777715	-1.06076	-0.566449
ENSG00000068394	1.04718	0.591024	0.201658	0.242514	0.0136309
ENSG00000068400	0.209959	-1.92619	0.577167	-1.86894	1.0636
ENSG00000068438	-3.03525	0.163529	0.767285	0.0221226	0.226741
ENSG00000068615	-0.893987	-1.45316	1.27251	-1.42015	1.13426
ENSG00000068650	0.258547	0.650633	1.47269	0.554364	0.962614
ENSG00000068654	0.710308	-2.65704	-1.40922	-1.96295	-0.783482
ENSG00000068697	1.23747	0.569288	0.355696	0.674247	0.033921
ENSG00000068724	2.4805	-0.860596	-0.591268	-0.876327	-0.676754
ENSG00000068745	-0.0759892	1.23345	0.313151	1.47477	0.476614
ENSG00000068793	-0.23448	0.106819	-0.422758	0.136968	-0.239274
ENSG00000068796	1.14359	-1.11751	-0.420279	-1.02493	-0.206403
ENSG00000068831	-2.46879	-2.77121	-1.98913	-2.57509	-1.35971
ENSG00000068878	1.07395	0.964741	-0.711405	0.777282	-0.712768
ENSG00000068885	0.127547	1.08378	0.961537	0.554397	0.296196
ENSG00000068903	1.59727	2.38467	1.75935	2.05346	1.13044
ENSG00000068912	-1.68027	-2.38765	1.68526	-2.14572	2.31838
ENSG00000068971	-1.44914	-1.08254	-0.145319	-1.02384	0.391972
ENSG00000068976	-0.695971	1.98898	-0.390569	1.90288	-0.321139
ENSG00000069020	4.44029	1.47926	-1.50888	1.45855	-1.41477
ENSG00000069122	-0.196032	0.574225	0.0655238	0.373725	-0.245344
ENSG00000069188	0.997499	0.132125	0.514668	0.283705	0.0880453
ENSG00000069248	1.86976	-1.05681	-0.74076	-0.983926	-0.91609
ENSG00000069275	2.90996	2.1781	-0.0619245	1.9261	-0.211978
ENSG00000069329	2.96075	-2.07048	-1.5406	-1.68227	-0.658886
ENSG00000069345	-0.818476	-2.39203	0.34923	-2.18347	-0.233589
ENSG00000069424	-1.00042	-3.26755	-0.837045	-2.64855	-0.864217
ENSG00000069509	-1.36579	-0.978442	-0.462151	-0.922929	0.21185
ENSG00000069535	1.40984	-1.88934	0.199435	-1.04253	0.77947
ENSG00000069667	-1.52218	0.00677982	-0.138411	-0.0508619	-0.809752
ENSG00000069712	0.102481	-1.70082	-1.1346	-1.28095	-0.997426
ENSG00000069849	-0.931937	-2.89207	-0.447825	-2.22107	0.202495
ENSG00000069956	1.41494	-2.48503	0.479941	-1.98561	0.488058
ENSG00000069966	-3.2985	-2.08379	-0.759251	-1.71985	-0.384608
ENSG00000069998	-0.409118	0.391478	-2.28593	0.534649	-1.51711
ENSG00000070010	-0.292004	1.39372	-0.0913959	1.47658	-0.501889
ENSG00000070018	0.95006	0.0764063	-0.211722	-0.0179619	-0.526453
ENSG00000070047	-0.0934686	0.478819	0.187136	0.363392	0.0991539
ENSG00000070061	-1.24954	-0.764301	-1.12959	-0.651458	-0.0477427
ENSG00000070081	0.600981	0.624851	1.32049	0.648695	1.01668
ENSG00000070087	-1.13284	-2.00746	1.93924	-1.47587	1.23514
ENSG00000070159	-1.53486	-2.27745	0.810577	-2.0946	0.467092
ENSG00000070182	-3.7469	-1.24717	0.665792	-1.33725	0.229888
ENSG00000070214	2.27846	3.00026	1.27709	2.2526	0.839632
ENSG00000070269	0.452981	-1.16721	2.10211	-0.821687	1.29242
ENSG00000070366	3.14034	0.226763	0.561949	0.245577	0.30996
ENSG00000070367	0.399435	1.23589	-0.134024	1.00196	-0.418699
ENSG00000070413	1.0869	-0.769216	1.50135	-0.781897	1.71789
ENSG00000070423	-1.23779	-1.7644	0.528455	-1.2784	0.705634
ENSG00000070444	-1.25277	-0.0109461	1.85408	-0.362676	1.41584
ENSG00000070476	0.689706	1.70813	-0.168471	1.3806	0.0799461
ENSG00000070495	2.83406	-0.382196	-1.27804	-0.149107	-1.10028
ENSG00000070501	-0.998615	-0.67831	0.527837	-0.653136	0.647155
ENSG00000070610	-3.00636	-1.01624	1.08517	-0.978164	0.638422
ENSG00000070614	-3.6765	0.809061	-0.926051	0.515418	-1.19277
ENSG00000070669	0.0572537	-1.17716	1.72466	-1.20253	1.04774
ENSG00000070718	-1.03289	-0.799087	0.658135	-1.39715	0.83255
ENSG00000070756	0.563497	1.30504	0.364518	1.27665	0.102631
ENSG00000070761	-0.856909	-1.71791	-0.0355557	-1.22897	0.35715
ENSG00000070770	0.188691	-0.512908	2.25527	-0.441454	1.11755
ENSG00000070785	0.548019	-2.06765	1.45879	-1.45396	2.16598
ENSG00000070808	-1.3063	-0.769944	-1.76407	-0.937776	-1.89956
ENSG00000070814	0.192128	1.18516	-1.00851	0.954314	-1.21203
ENSG00000070831	-0.693631	0.174902	0.15793	0.62418	0.416304
ENSG00000070882	-0.35747	-2.47886	0.112298	-2.22405	0.465506
ENSG00000070961	0.783753	-1.11565	-1.67761	-0.481405	-1.0067
ENSG00000071051	-0.4141	-1.83645	-0.577121	-1.20028	-0.42672
ENSG00000071054	0.826816	2.80492	0.596106	2.17808	0.276148
ENSG00000071073	0.263234	-0.906536	0.527868	-1.17991	-0.0503583
ENSG00000071082	0.924818	0.606248	-0.177303	0.68827	-0.233252
ENSG00000071127	1.35809	1.14873	2.72182	0.852751	1.84949
ENSG00000071189	0.0121987	-0.0324589	-1.03306	-0.441503	-1.11027
ENSG00000071242	-0.481682	1.32783	0.197531	1.1921	-0.594381
ENSG00000071243	-2.11356	0.777999	-1.04289	0.6772	-0.979607
ENSG00000071246	-1.17001	0.64951	-1.8544	0.353501	-1.70052
ENSG00000071462	1.75806	-1.26048	0.956114	-0.582776	0.966935
ENSG00000071537	-0.553772	0.428144	1.55436	0.0698244	0.537174
ENSG00000071553	-0.0389052	-2.42476	0.63855	-1.75819	0.301794
ENSG00000071575	-0.836457	0.944912	-0.256012	0.381202	-0.190623
ENSG00000071626	1.69378	2.74287	0.770819	1.98575	-0.0987541
ENSG00000071655	-0.32362	-0.982122	-2.085	-0.568339	-1.60897
ENSG00000071794	0.227831	-1.13838	0.398165	-0.874344	0.0974242
ENSG00000071859	-0.985008	-0.112089	-0.625747	0.0437787	-0.422826
ENSG00000071889	0.604966	1.43222	1.19843	1.00652	1.20943
ENSG00000071894	-1.71442	0.619378	-0.61376	0.473234	-0.820768
ENSG00000071967	-0.5908	3.11919	-0.53699	2.47603	-0.351076
ENSG00000071994	-0.0392221	0.446144	-1.48974	0.311302	-0.94127
ENSG00000072041	0.140618	-2.40362	1.77448	-1.12066	2.06791
ENSG00000072042	2.58516	1.17163	2.11705	1.0653	2.25325
ENSG00000072062	-1.49756	-0.56161	0.800706	-0.475849	0.29777
ENSG00000072071	0.425379	-1.60998	-0.6351	-1.67569	-0.25557
ENSG00000072110	-0.37712	-0.189816	0.016266	-0.102255	0.151675
ENSG00000072121	-0.199026	0.604688	-1.19852	0.604346	-1.53594
ENSG00000072134	-0.111754	0.998104	-0.640075	0.8561	-0.507573
ENSG00000072135	0.0131952	-0.216138	-0.135716	-0.15098	-0.142037
ENSG00000072163	-0.172129	2.33048	0.922134	1.8784	0.425172
ENSG00000072195	-0.738883	-0.846161	-1.55204	-0.889698	-1.05809
ENSG00000072201	-1.97291	-2.2281	0.490739	-1.83282	0.149779
ENSG00000072210	1.5819	-1.27184	1.44864	-1.42975	0.854229
ENSG00000072274	0.617392	-0.614119	-0.963163	-0.508502	-0.694134
ENSG00000072310	0.979648	1.94148	-0.0312766	1.62858	-0.205288
ENSG00000072364	1.36968	1.82103	0.245228	1.63849	-0.211885
ENSG00000072415	2.52333	2.54825	2.6916	2.07299	2.25811
ENSG00000072422	-0.166382	-0.173768	-0.778061	-0.171801	-1.06646
ENSG00000072501	-0.667749	2.01635	0.283053	1.62986	-0.0299216
ENSG00000072506	1.45913	-1.327	0.764875	-0.927176	0.30603
ENSG00000072518	-0.0475774	-0.0296292	-1.78276	0.13567	-0.995472
ENSG00000072609	-1.20954	0.689882	0.508685	0.19367	0.694689
ENSG00000072657	-0.484795	-1.81746	-2.88174	-1.29278	-1.90531
ENSG00000072756	0.647286	-0.488779	-0.166424	-0.53351	0.30771
ENSG00000072778	0.471428	1.72508	-0.369726	1.47334	0.0682899
ENSG00000072803	-1.48663	0.656269	0.543729	0.294207	0.633441
ENSG00000072832	-1.37514	-1.55929	0.406082	-1.17008	0.571032
ENSG00000072849	-0.57514	0.961406	-0.883819	0.806201	-1.43158
ENSG00000072858	0.527379	-3.45954	0.236493	-2.57652	0.117878
ENSG00000072952	0.482093	1.96961	-0.899499	1.82445	-0.741517
ENSG00000072954	-1.56074	-3.23322	-1.99381	-2.31001	-0.798194
ENSG00000072958	0.514412	-2.97633	1.23189	-2.31641	1.55111
ENSG00000073008	0.53358	-2.38789	0.193139	-1.58064	0.0589827
ENSG00000073050	-1.33073	-1.35351	-0.929589	-1.14381	-0.0601352
ENSG00000073060	-0.594384	2.46807	-1.06323	1.74302	-1.67102
ENSG00000073150	-2.33846	-1.70388	-1.16334	-1.79105	-1.48618
ENSG00000073169	0.168785	1.51272	0.820762	1.36549	-0.00566862
ENSG00000073417	-0.25165	2.27274	0.509463	1.67925	0.273673
ENSG00000073464	1.11076	-1.38994	-0.608025	-1.79277	-0.224113
ENSG00000073578	-3.10042	0.236532	0.326529	0.0634959	0.202335
ENSG00000073584	1.05548	-0.487394	-1.63431	-0.55096	-1.21175
ENSG00000073605	2.1025	-0.187327	-1.98992	-0.157503	-1.89941
ENSG00000073614	0.187947	0.853833	-0.655578	1.03387	-0.869158
ENSG00000073670	-0.520359	-2.43235	-0.641313	-2.09168	-0.270079
ENSG00000073711	0.0902968	-0.218371	0.995062	-0.224265	0.393516
ENSG00000073712	3.20888	2.12177	0.967421	2.00685	0.980962
ENSG00000073803	-0.274458	0.618184	-0.221998	0.752259	0.0404704
ENSG00000073849	-0.57807	1.34648	-0.575555	1.09605	-0.104807
ENSG00000073910	1.1711	-1.93643	-1.54245	-1.63949	-1.0967
ENSG00000073921	1.78266	3.08136	2.52989	2.36095	1.16667
ENSG00000073969	-1.14565	-2.38129	0.983309	-1.97693	1.20547
ENSG00000074054	-1.35038	0.497236	-1.05912	0.312427	-0.714253
ENSG00000074071	-1.98012	-1.05872	0.406113	-0.991389	0.353943
ENSG00000074181	-0.596318	-0.808403	-2.18593	-0.677184	-1.47629
ENSG00000074201	1.35127	-0.0943872	1.32847	0.58561	1.02768
ENSG00000074211	-1.24181	-1.41744	-0.10715	-1.228	0.220161
ENSG00000074266	-0.105499	0.29163	-2.47396	0.276371	-2.00439
ENSG00000074317	-1.02426	-1.22693	-1.43208	-0.80395	-0.972162
ENSG00000074319	0.081752	-2.04199	0.913333	-1.84122	0.641814
ENSG00000074356	1.10573	1.57435	0.31309	1.54472	0.281344
ENSG00000074416	1.56842	-0.893009	-3.5891	-0.343656	-2.81984
ENSG00000074527	-1.82777	-2.32322	-0.650145	-2.28307	-0.630542
ENSG00000074582	-1.86248	-0.0105801	0.735619	-0.114935	0.722295
ENSG00000074590	-0.707117	-1.70723	0.213418	-1.57899	0.390893
ENSG00000074603	0.513324	-1.90163	-0.915759	-1.46112	-0.758038
ENSG00000074657	0.159287	0.786722	-0.193751	0.629656	-0.620147
ENSG00000074695	2.00572	0.749298	0.171891	0.76691	-0.0298452
ENSG00000074696	-0.787948	0.188153	-0.243903	0.359133	0.145964
ENSG00000074706	-1.31851	-1.70951	-0.647001	-1.42801	-0.588538
ENSG00000074755	-0.568547	-1.08082	-1.68064	-0.841653	-1.26782
ENSG00000074800	2.49679	2.05359	1.78845	1.85562	2.17266
ENSG00000074842	1.11857	-1.37312	-0.296029	-1.11784	-0.0348342
ENSG00000074855	-1.07853	0.021826	-0.282511	0.191956	-0.0362477
ENSG00000074964	-2.11326	-0.735831	1.72512	-0.247363	1.46018
ENSG00000075035	-0.568685	-0.163034	-0.103027	-0.90668	0.126849
ENSG00000075043	0.287537	-1.52924	0.0167076	-1.47282	-0.198214
ENSG00000075089	0.807886	-2.914	-0.0952345	-2.80209	0.098558
ENSG00000075142	3.75392	1.80446	0.267887	1.5709	0.34601
ENSG00000075151	-0.490769	-1.76855	-1.32387	-1.29417	-0.605518
ENSG00000075223	2.16992	-1.93605	-0.476283	-1.47672	0.0333625
ENSG00000075239	1.37097	-0.92748	-1.09655	-0.86446	-0.54766
ENSG00000075240	-2.62327	-0.692578	-1.1592	-0.484773	-0.886678
ENSG00000075292	-1.1392	1.49884	0.295198	1.32623	0.12759
ENSG00000075303	0.611412	-2.20881	0.174044	-2.07943	0.265342
ENSG00000075336	-1.50351	0.0149456	-2.18714	0.223748	-1.86554
ENSG00000075340	-0.637255	-1.7771	0.0687746	-1.53455	0.194937
ENSG00000075391	0.0814982	-0.920319	0.662028	-0.634662	0.398297
ENSG00000075399	0.904142	-2.08315	-0.883765	-1.26592	0.12273
ENSG00000075407	1.64339	1.67803	-0.677995	1.41441	-0.506053
ENSG00000075413	0.303469	2.19988	0.365075	1.67466	0.714645
ENSG00000075415	-0.0474089	-1.35776	-0.970678	-1.07282	-0.5308
ENSG00000075426	0.627586	-1.53089	-1.74094	-0.817743	-1.17072
ENSG00000075461	-1.52221	0.457075	0.888911	0.403971	0.327084
ENSG00000075539	2.63265	3.43432	0.442633	2.65266	0.14863
ENSG00000075568	0.275174	1.26499	1.23947	0.681674	1.01979
ENSG00000075618	-2.25321	1.19436	0.532282	0.878804	0.211866
ENSG00000075624	1.97715	-1.09614	0.59826	-0.632995	0.710149
ENSG00000075651	1.47095	1.58819	0.923032	0.796151	0.273893
ENSG00000075711	0.00204971	2.24663	-0.670897	2.09845	-0.582288
ENSG00000075785	-0.710253	0.00371211	1.34721	0.101788	0.796074
ENSG00000075790	-2.12912	-2.06225	0.835951	-1.85788	0.478125
ENSG00000075826	1.07286	-0.552101	0.379907	-0.905956	-0.0238124
ENSG00000075856	1.71971	1.68201	1.77011	1.69347	1.41807
ENSG00000075914	-0.175559	0.200635	0.630732	-0.00734255	0.330795
ENSG00000075945	-3.04464	-2.06976	0.940688	-2.21382	1.24566
ENSG00000075975	0.490323	-0.277075	-0.699589	-0.252231	-0.314536
ENSG00000076003	2.99078	0.258431	2.85334	0.330938	2.85247
ENSG00000076043	2.03882	-0.14943	-1.65166	0.110279	-1.23854
ENSG00000076108	0.9121	0.294036	-1.35662	0.535307	-1.56996
ENSG00000076201	0.146999	1.12215	1.54378	0.792521	0.753285
ENSG00000076242	-1.64457	0.263877	0.576854	0.10865	1.08108
ENSG00000076248	0.678335	1.51763	0.376463	1.39019	-0.942842
ENSG00000076344	-1.58112	1.24036	-0.464681	0.980311	-0.684519
ENSG00000076356	0.570903	-2.7692	0.37427	-1.93357	0.0342429
ENSG00000076513	2.50016	2.6639	1.82713	2.07579	0.844546
ENSG00000076554	1.37452	-1.71463	-1.21172	-1.43513	-0.972395
ENSG00000076555	NA	2.70105	0.363079	2.15789	0.494468
ENSG00000076685	0.351296	2.21232	0.330174	1.60599	0.302542
ENSG00000076706	-1.57846	0.699736	2.04012	0.757529	0.981653
ENSG00000076716	1.62003	1.33919	1.0721	1.11873	0.595972
ENSG00000076826	1.26165	-1.23623	-1.08758	-1.23336	-1.17692
ENSG00000076864	-1.54902	-1.17032	1.28012	-1.06293	1.55203
ENSG00000076924	0.367103	0.515284	1.48735	0.497258	1.09572
ENSG00000076928	-1.14173	2.34174	0.856393	1.85392	0.788558
ENSG00000076984	-0.571164	1.67694	-1.93596	1.26182	-1.05498
ENSG00000077044	0.0545342	-0.242641	0.386614	-0.424686	0.242277
ENSG00000077063	-1.52396	-0.672084	0.283077	-0.561427	0.409622
ENSG00000077080	-2.54746	-1.81553	0.874898	-1.409	0.761192
ENSG00000077097	-1.56391	0.937653	-0.612922	0.546714	-0.051971
ENSG00000077147	-0.232874	0.653535	0.478024	0.0983235	0.295265
ENSG00000077157	-1.11673	-1.15008	1.09739	-1.04181	0.547925
ENSG00000077232	-0.401184	0.197382	2.00546	0.02082	1.54643
ENSG00000077235	0.967887	-1.09947	-0.917023	-1.09196	-0.840472
ENSG00000077254	-1.57961	-1.05193	-0.0921767	-0.97132	0.195634
ENSG00000077264	4.96071	0.808959	0.480014	0.931666	0.523655
ENSG00000077279	-0.703485	-0.0132352	0.31347	0.152926	-0.069118
ENSG00000077312	3.71611	-1.26627	0.104466	-0.796742	-0.221271
ENSG00000077380	2.58012	2.38693	0.640117	1.9661	0.742976
ENSG00000077454	-1.70425	0.555574	0.577845	0.612407	0.152194
ENSG00000077522	1.83789	0.399635	1.97099	0.287571	1.3914
ENSG00000077549	-1.09089	-2.90463	3.89292	-2.30994	2.81364
ENSG00000077585	1.93762	0.501292	-1.69835	0.603541	-1.81843
ENSG00000077616	-0.682697	-1.78113	-2.51277	-1.57873	-2.26933
ENSG00000077684	1.19752	-0.890393	-0.406924	-0.444898	-0.37039
ENSG00000077721	-0.879653	0.221494	1.00232	-0.0378627	0.531038
ENSG00000077782	0.512043	0.583765	2.6393	0.861572	2.20435
ENSG00000077809	-0.579586	-0.529007	-1.15852	-0.46947	-0.770259
ENSG00000078018	-0.856134	-1.39255	-0.427726	-1.39706	-0.589645
ENSG00000078043	-3.26519	-1.09842	-1.53405	-1.09781	-1.04436
ENSG00000078053	0.0663066	-2.03455	1.87	-1.64284	1.75006
ENSG00000078070	-1.54348	-0.529413	-0.124942	-0.338145	-0.0540932
ENSG00000078114	0.778756	2.10857	-1.08964	1.74644	-1.0332
ENSG00000078124	1.26124	0.827703	0.411944	0.477494	-0.0377082
ENSG00000078140	-1.00166	-0.710432	-0.657817	-0.802342	-0.106101
ENSG00000078142	0.878521	0.720881	0.386723	0.689695	0.319125
ENSG00000078246	-0.288047	1.73496	-0.287969	1.22866	-0.807082
ENSG00000078269	-0.165214	-0.0700684	0.666322	0.013712	0.466055
ENSG00000078295	0.305019	1.28721	-0.930081	1.18685	-0.570934
ENSG00000078304	0.110742	-1.0162	-0.541734	-0.908913	0.213278
ENSG00000078328	-0.848721	-0.420303	-1.50785	0.0417184	-1.00561
ENSG00000078369	-2.28005	-2.38064	-1.95218	-2.21487	-1.73817
ENSG00000078403	1.78887	-0.719874	0.358961	-0.499438	0.0110029
ENSG00000078549	1.9982	2.53493	0.337141	1.99437	0.667714
ENSG00000078596	-0.92679	-0.124353	-1.31414	-0.0608305	-0.93279
ENSG00000078618	-1.50781	-0.677814	0.736005	-0.943373	0.739789
ENSG00000078668	-0.312674	-1.99292	0.323515	-2.04435	0.352935
ENSG00000078674	1.63055	1.48808	-0.84179	1.46022	-0.890182
ENSG00000078687	2.31692	2.59421	-0.456013	2.1226	-0.510609
ENSG00000078699	0.443068	1.24837	1.0746	1.04742	0.643157
ENSG00000078725	-1.18672	-1.3713	-0.326441	-1.15457	0.552012
ENSG00000078747	-0.616752	-0.145963	1.64585	-0.295278	0.0837823
ENSG00000078804	-0.0908725	1.10636	-1.43325	1.13796	-1.0189
ENSG00000078808	0.185651	0.883928	1.50226	0.900984	1.10669
ENSG00000078814	-1.58556	-0.931823	-0.361235	-1.00563	-0.605553
ENSG00000078902	-0.605165	-2.64653	-2.58343	-2.20267	-2.0335
ENSG00000079102	2.62257	-0.835239	-0.171185	-0.534945	-0.22758
ENSG00000079134	0.144507	0.944071	-2.36011	0.980402	-1.60158
ENSG00000079156	1.13706	0.272363	-1.53024	0.392203	-1.04632
ENSG00000079215	-0.000465726	2.60811	0.18868	2.37805	-0.0350337
ENSG00000079246	-0.228133	-0.569602	1.99816	-0.146233	1.89417
ENSG00000079277	0.335933	-1.03896	-0.0815743	-0.955355	-0.378727
ENSG00000079308	1.57376	0.326051	-1.34097	0.231177	-1.32281
ENSG00000079313	-1.37652	-0.642128	-1.78525	-0.529801	-1.47905
ENSG00000079332	-1.13463	0.167577	0.373864	0.0137558	0.150212
ENSG00000079337	1.26745	2.90174	-0.581845	2.21104	-0.293066
ENSG00000079432	-0.102031	-0.685234	-0.258641	-0.864148	-0.92166
ENSG00000079435	-0.141133	0.321301	0.350498	0.247485	-0.0408753
ENSG00000079459	0.398991	-0.757768	0.542241	-0.776196	0.294088
ENSG00000079462	0.763393	0.205807	0.0958662	0.416056	0.0685315
ENSG00000079482	-0.382325	2.34499	-1.65425	2.14344	-1.83059
ENSG00000079616	0.325166	0.629436	0.829	0.599919	0.427798
ENSG00000079691	-0.140823	1.85859	-0.449104	1.70576	-0.695005
ENSG00000079739	0.492174	0.368134	0.283413	0.276483	0.569159
ENSG00000079785	-1.58349	-0.183099	1.97312	-0.521649	1.66448
ENSG00000079805	-0.171459	2.00555	2.05974	1.54471	1.36667
ENSG00000079819	1.65755	1.81313	-0.102612	1.47436	-0.603407
ENSG00000079841	-0.358047	-3.08106	-3.21043	-1.89427	-1.69428
ENSG00000079931	1.83387	-1.5212	-1.96244	-1.60484	-1.57704
ENSG00000079950	0.0550353	-0.977156	1.36812	-0.839866	1.11487
ENSG00000079974	-2.51113	-1.85864	0.606382	-1.80781	0.83361
ENSG00000079999	-0.753887	0.926814	-2.13841	0.839029	-1.57652
ENSG00000080189	-1.22016	0.205687	-0.442413	0.414299	-0.601253
ENSG00000080200	0.131834	1.83811	2.11041	1.55197	1.11724
ENSG00000080298	-1.06213	0.734982	0.520619	0.534158	0.205339
ENSG00000080345	1.71277	1.50454	1.43834	1.31692	0.503463
ENSG00000080371	-0.573949	0.160491	-0.552072	0.315021	-0.443632
ENSG00000080493	-0.404992	2.57013	0.0415074	2.39061	0.0566908
ENSG00000080503	0.850247	0.419924	0.9477	-0.0510173	0.60145
ENSG00000080546	0.509775	-0.784612	0.124093	-0.63813	0.349424
ENSG00000080573	-2.4579	4.1275	-0.57737	3.18144	-0.355863
ENSG00000080603	0.123075	-0.852567	-0.949098	-0.930663	-1.01116
ENSG00000080802	0.74519	0.387721	-0.4776	0.602932	-0.392816
ENSG00000080815	1.2844	2.01871	1.75696	1.26925	1.35355
ENSG00000080819	0.467395	2.07191	1.41943	1.52547	1.0753
ENSG00000080822	0.197376	2.67203	0.965752	2.13646	0.783406
ENSG00000080823	0.891628	-0.597086	-2.04493	-0.422269	-1.60088
ENSG00000080824	2.78589	-0.724222	0.252544	-0.446135	0.238456
ENSG00000080845	-0.468416	-0.289952	-0.195686	-0.250495	-1.04512
ENSG00000081019	0.542968	-0.463088	0.75726	0.0590909	0.730732
ENSG00000081026	0.0438839	-2.4987	0.945982	-1.67676	0.484629
ENSG00000081087	0.0967707	-1.70067	0.522772	-1.53141	0.0636282
ENSG00000081154	-2.81191	-1.64825	-0.00783321	-1.60338	-0.37405
ENSG00000081177	-0.0698362	0.359638	0.244563	0.0211086	-0.445542
ENSG00000081189	0.189994	-0.840395	1.79145	-0.709663	1.67474
ENSG00000081307	0.712767	-0.710478	-0.321745	-0.998471	-0.656087
ENSG00000081377	0.993044	2.04594	1.0577	1.81784	0.250908
ENSG00000081386	-1.7877	-2.49068	-0.244817	-2.05932	-0.702758
ENSG00000081479	0.387657	2.46879	0.676525	1.70464	0.377981
ENSG00000081665	-0.717554	1.87532	-1.66422	1.26682	-1.75745
ENSG00000081760	-1.29613	-1.97312	0.189538	-1.38662	0.394125
ENSG00000081791	1.33128	-0.487188	-1.80844	-0.450784	-1.49217
ENSG00000081803	0.233393	-2.70232	-1.74123	-2.21493	-1.18903
ENSG00000081870	1.44911	-0.867174	0.36787	-0.783209	0.45185
ENSG00000081913	-2.12956	2.40576	0.510605	1.75238	0.331964
ENSG00000082014	0.700633	0.0776456	0.572224	0.141521	0.723194
ENSG00000082068	-0.117377	1.83478	-0.205231	1.42812	-0.214601
ENSG00000082146	0.723571	0.879058	0.563721	0.6852	0.10111
ENSG00000082153	-1.12941	0.818251	-0.468781	0.871266	-0.155189
ENSG00000082212	-1.90012	0.0997188	-0.872012	0.0203036	-0.135234
ENSG00000082213	0.311268	-2.82738	-0.758083	-2.50721	-0.637879
ENSG00000082258	1.45978	2.0577	1.09249	1.7766	1.13463
ENSG00000082269	2.20146	-1.38083	-1.43927	-0.958372	-1.16869
ENSG00000082397	-2.42514	-1.49498	0.152638	-1.59868	0.0803056
ENSG00000082438	0.260959	0.768973	0.316982	0.568242	-0.426561
ENSG00000082458	-2.37903	-2.54147	-0.26028	-2.06298	-0.0893085
ENSG00000082512	1.47017	-0.0340484	1.96442	0.0631706	0.914839
ENSG00000082515	-1.4187	-1.35639	1.19782	-1.43888	0.569992
ENSG00000082516	-0.770848	0.140228	0.124631	-0.126461	-0.30637
ENSG00000082556	0.955363	0.165248	2.04025	0.148712	1.61507
ENSG00000082641	0.89614	-2.71435	0.445483	-2.44097	0.586347
ENSG00000082684	0.248528	-1.09204	-0.156745	-0.595382	-0.199654
ENSG00000082701	-1.27144	-1.35305	1.05792	-1.48837	0.500355
ENSG00000082781	-0.206201	1.77485	-0.963402	1.44585	-0.843796
ENSG00000082805	1.17357	0.43033	-0.383754	0.391147	-0.207191
ENSG00000082898	0.615123	1.23436	1.01215	1.22353	0.811012
ENSG00000082996	-0.398468	2.28425	2.0521	1.66184	1.61685
ENSG00000083097	-0.00359421	-1.13388	0.656109	-0.973544	0.563686
ENSG00000083099	0.725769	-0.0744179	-0.671036	0.163701	-0.0095455
ENSG00000083123	-1.28734	-0.964693	1.77169	-0.698482	1.23357
ENSG00000083168	1.78926	1.53517	-0.712896	1.53975	-0.804153
ENSG00000083290	-0.661832	0.455579	-0.138944	-0.0187755	-0.0361518
ENSG00000083312	-1.12787	1.32086	1.87072	1.39362	0.837821
ENSG00000083444	3.26912	0.468971	0.30169	0.336248	0.323738
ENSG00000083457	-0.865097	-1.88267	-0.294466	-1.53227	-0.0683634
ENSG00000083520	0.736422	-0.792869	-0.000170198	-0.33878	-0.260313
ENSG00000083642	-0.171355	1.11097	-0.224241	1.16057	0.237336
ENSG00000083720	-1.69134	-1.22272	0.722202	-1.17907	0.555225
ENSG00000083750	1.56155	-2.26255	0.899018	-1.77483	0.937578
ENSG00000083799	2.11542	-0.962845	1.4079	-0.724032	0.148585
ENSG00000083807	-1.09974	-0.522127	0.231185	-0.382158	0.585189
ENSG00000083812	-0.526451	0.751702	0.931273	0.886849	0.69285
ENSG00000083845	1.82174	0.529182	1.51204	0.690207	1.03639
ENSG00000083857	-0.562174	2.31676	-0.418436	2.06169	-0.990711
ENSG00000083896	2.60943	1.20155	-0.754961	1.23289	-0.902627
ENSG00000083937	0.578104	-0.572738	0.706801	-0.893476	0.354586
ENSG00000084070	-2.2428	-1.82594	-0.705691	-1.49796	-0.00619413
ENSG00000084072	0.438304	0.477534	0.327864	0.134117	0.595369
ENSG00000084073	-2.32106	0.223293	-2.28277	0.151707	-1.73335
ENSG00000084090	1.36832	0.270523	-1.08409	0.16897	-0.841309
ENSG00000084112	-0.193733	-1.45356	-0.994122	-1.52092	-0.454827
ENSG00000084207	1.36218	3.48153	2.502	2.44356	1.97046
ENSG00000084234	-0.771268	-2.4383	0.545834	-2.07086	0.585964
ENSG00000084444	-0.819833	-0.896875	1.39183	-1.06415	1.19087
ENSG00000084453	-0.178659	0.750152	0.286962	0.924483	-0.023063
ENSG00000084463	-1.42784	-0.565431	0.694954	-0.467416	0.834482
ENSG00000084623	1.41477	-1.09563	1.15985	-0.549629	1.04007
ENSG00000084636	-0.527222	3.11031	-0.704436	2.7628	-0.365186
ENSG00000084652	1.2161	0.252818	0.0863266	0.16693	-0.451372
ENSG00000084676	2.03089	2.98752	0.487408	2.69854	-0.0452421
ENSG00000084693	0.602647	-2.90914	0.163324	-2.73661	-0.125599
ENSG00000084710	-1.20689	-1.48998	-1.49087	-1.29194	-1.05194
ENSG00000084731	-1.83556	-2.24254	-0.314612	-1.95142	-0.217888
ENSG00000084733	1.60985	-0.586859	-0.0224934	-0.272487	0.0187093
ENSG00000084754	-2.67479	2.15576	-0.29078	1.75374	0.143114
ENSG00000084764	-2.08407	-1.48699	0.465081	-0.950078	0.824164
ENSG00000084774	0.61085	-1.36933	-2.1095	-1.21718	-1.62041
ENSG00000085063	0.2369	1.54528	-1.52753	1.4419	-0.806696
ENSG00000085117	0.598258	3.01749	-0.288641	2.53796	-0.468939
ENSG00000085224	3.27834	1.05367	0.129613	1.24178	0.122983
ENSG00000085231	-0.370282	-2.86291	1.04188	-2.24675	0.949335
ENSG00000085365	-1.81538	-2.57503	-2.02955	-2.18831	-0.666099
ENSG00000085377	-1.80343	-1.59657	-0.548952	-1.23625	-0.0868686
ENSG00000085382	-0.00398652	-1.8379	-0.750559	-1.62768	-1.03092
ENSG00000085415	0.697722	-1.66415	-2.40125	-1.17037	-1.45012
ENSG00000085433	-1.17695	-2.28748	0.307464	-1.96368	0.777577
ENSG00000085449	1.38441	-0.0361786	0.838826	-0.333078	0.283767
ENSG00000085511	0.282515	0.465996	-0.910555	0.569559	-0.264154
ENSG00000085563	0.677851	-0.121386	-1.26899	0.0311219	-1.27297
ENSG00000085644	-1.08507	-0.424797	-1.54199	-0.221655	-1.2636
ENSG00000085662	0.659607	-0.663203	1.12719	-0.614501	0.948161
ENSG00000085719	0.12877	1.93574	0.513436	1.89085	0.428386
ENSG00000085721	-0.337207	1.4959	2.25052	1.55016	2.03918
ENSG00000085733	1.50586	0.887644	2.76338	0.699246	2.63055
ENSG00000085760	-0.745776	0.154662	-1.25656	0.120433	-0.770015
ENSG00000085788	-0.654743	-2.00627	-0.34607	-1.77383	-0.580907
ENSG00000085832	-0.77361	-1.69449	-0.910694	-1.36165	-0.573964
ENSG00000085872	0.499873	0.168804	-0.51373	-0.156189	-0.604131
ENSG00000085978	-0.178927	-3.75505	-1.43472	-3.22593	-0.748947
ENSG00000085982	0.832946	1.32174	-0.463296	1.01697	-0.329797
ENSG00000085998	-0.242232	0.90017	0.331756	0.657173	0.290954
ENSG00000086015	0.164799	-0.236939	1.28821	-0.45907	0.836432
ENSG00000086061	-0.161566	-0.740727	-0.280846	-0.568125	0.164796
ENSG00000086065	-1.83394	-0.484201	-0.00845864	-0.630601	0.231781
ENSG00000086102	1.33372	-0.981574	0.643786	-0.899102	0.475787
ENSG00000086189	1.17958	0.925849	0.616658	0.374591	0.275287
ENSG00000086200	0.520733	-0.79986	0.361104	-0.672557	0.174808
ENSG00000086205	0.351378	1.11499	0.9434	0.716573	1.09144
ENSG00000086232	-2.17598	-0.0546303	0.40475	-0.0863754	-0.23609
ENSG00000086289	0.354723	-2.64123	-0.097637	-2.39399	0.0929706
ENSG00000086300	0.0165329	-1.45698	-0.0438413	-0.942116	0.0405748
ENSG00000086475	-1.83271	0.184182	-2.00561	0.31349	-1.21069
ENSG00000086504	-0.715971	-1.35035	1.37538	-1.16188	1.09714
ENSG00000086589	2.00542	0.636549	0.732028	-0.0851205	-0.0628795
ENSG00000086598	0.7178	-1.17984	0.304244	-1.01297	-0.0543751
ENSG00000086619	-0.362726	-0.728453	0.254318	-0.542136	0.268266
ENSG00000086666	-0.0592266	-0.0058283	-0.332537	0.243375	-0.281486
ENSG00000086712	0.0167453	-0.141174	-1.20786	-0.0403408	-0.693226
ENSG00000086758	0.340025	0.0927846	-1.30103	0.0224677	-0.900194
ENSG00000086848	-1.08207	-2.73806	-0.573419	-2.31227	-0.774009
ENSG00000087053	-1.54765	-2.39343	1.32705	-2.38867	0.541817
ENSG00000087074	-0.624377	0.629884	0.134708	1.12504	-0.211066
ENSG00000087085	-1.212	-0.40103	1.12602	-0.472016	0.975073
ENSG00000087086	1.65114	2.48996	1.12451	1.93964	0.463252
ENSG00000087087	-0.37431	2.20435	1.37043	1.95257	0.669245
ENSG00000087095	-1.31523	-0.89602	0.509999	-0.816371	0.183976
ENSG00000087111	0.93946	1.22593	0.199427	1.11015	0.220644
ENSG00000087152	-0.0636811	-2.02331	-0.815106	-1.69804	-1.80554
ENSG00000087157	1.80674	-0.913113	-1.40623	-0.818874	-0.85974
ENSG00000087191	0.456503	-0.40372	0.929686	-0.620853	0.588599
ENSG00000087250	1.08793	1.89781	0.316919	1.60458	0.473364
ENSG00000087258	1.83379	0.349646	-0.0169098	0.235406	-0.367414
ENSG00000087263	1.46146	0.759942	-0.115286	0.563007	-0.612095
ENSG00000087269	-0.448841	-2.42167	0.153439	-1.73924	-0.253173
ENSG00000087274	0.338995	2.04408	0.742115	1.42189	0.33299
ENSG00000087301	0.0749398	-0.372925	0.292864	-0.238717	-0.0611506
ENSG00000087302	0.060534	-0.303119	-0.132926	-0.230327	-0.368579
ENSG00000087338	-0.930314	0.55246	1.22051	0.580051	0.915109
ENSG00000087365	-0.655685	2.78382	2.45466	2.36706	1.7745
ENSG00000087448	0.807519	0.181416	1.45073	-0.112614	0.841333
ENSG00000087460	-0.0758892	-2.02362	-0.215339	-1.3945	0.0183946
ENSG00000087470	-1.37439	-3.61552	-1.36068	-2.9708	-0.266797
ENSG00000087495	1.75156	1.24123	-0.825568	1.24022	-0.517233
ENSG00000087502	-1.46138	0.0996879	-0.697207	0.0244299	0.109749
ENSG00000088038	-1.97446	0.0182475	1.36977	0.0543536	0.552221
ENSG00000088179	-1.01743	-0.778022	-0.326645	-0.81341	-0.378349
ENSG00000088205	1.52906	2.71031	0.409755	2.06707	0.731385
ENSG00000088247	1.10497	1.35902	0.283966	1.2005	-0.130824
ENSG00000088256	0.345721	1.23574	1.16321	0.964104	0.452574
ENSG00000088280	3.13243	0.199614	0.910968	0.427776	0.612379
ENSG00000088356	0.149738	-0.984862	-0.472747	-0.923346	-0.763365
ENSG00000088367	-1.27893	-2.1902	-3.08682	-1.8054	-2.4386
ENSG00000088387	-0.373584	1.81008	-0.07672	1.5457	-0.600031
ENSG00000088448	-0.499014	1.76837	1.10818	1.40959	0.9554
ENSG00000088538	-0.558212	-1.76705	-0.905752	-1.45858	-0.814426
ENSG00000088543	-1.42187	-0.939186	-0.113627	-0.970891	-0.241604
ENSG00000088682	-2.11309	2.17265	1.15071	1.78037	1.05546
ENSG00000088766	2.81446	0.495422	0.0545076	0.677729	0.274351
ENSG00000088808	0.0181353	0.487616	-0.736016	0.640944	-0.574157
ENSG00000088812	-0.208223	-1.28657	-0.643762	-1.25226	-0.408123
ENSG00000088826	0.882394	1.45932	-0.365986	1.43999	-0.0483017
ENSG00000088832	2.09055	1.48778	0.419752	1.39615	0.68959
ENSG00000088833	-0.614133	1.74338	-0.00606235	1.53641	-0.250462
ENSG00000088854	-0.663571	1.83337	0.963956	1.36675	0.34567
ENSG00000088899	-2.77354	1.11003	-0.258052	-0.396456	-0.855039
ENSG00000088930	1.37887	0.562485	-0.808219	0.975252	-0.733717
ENSG00000088970	-0.765115	-0.0924499	0.591093	-0.0447407	0.624374
ENSG00000088986	1.76003	1.02694	0.998519	0.790946	0.774225
ENSG00000088992	-1.75589	-4.32001	-0.729866	-3.86047	-0.856033
ENSG00000089006	-1.95332	1.95399	-0.477548	1.82222	-0.197483
ENSG00000089009	0.472477	-0.895998	-0.407376	-0.665013	-0.175455
ENSG00000089022	0.0568145	-3.96828	0.864088	-3.22264	0.896493
ENSG00000089041	2.1929	3.44249	1.65664	2.45347	0.332872
ENSG00000089048	2.5067	1.28689	-0.621517	1.31126	-0.614134
ENSG00000089050	1.58727	0.328199	-1.17071	0.222005	-0.954617
ENSG00000089053	1.90159	1.27315	0.350527	1.04495	0.101333
ENSG00000089057	-0.988337	0.189752	1.53875	0.0219748	1.72552
ENSG00000089063	0.741292	0.834645	1.68185	0.250914	0.977277
ENSG00000089094	-2.01203	-1.41687	-2.21614	-1.19607	-2.89476
ENSG00000089154	1.41752	0.809507	-0.331495	0.626415	-0.358966
ENSG00000089157	0.633699	2.27981	0.348083	2.19821	0.291932
ENSG00000089159	1.2932	2.0499	-1.05866	1.65362	-1.45269
ENSG00000089169	-2.73276	-1.5047	-2.26519	-0.810408	-2.19591
ENSG00000089177	0.909977	-0.549918	-0.42139	-0.361236	-0.565412
ENSG00000089195	-1.09591	0.099431	0.85099	0.313308	0.452121
ENSG00000089199	-2.68607	-1.67596	1.1264	-1.43288	1.07685
ENSG00000089220	-0.229295	2.17401	-1.2526	2.17675	-0.949557
ENSG00000089234	1.48729	-0.737586	1.53952	-1.12967	0.770188
ENSG00000089248	1.3408	-1.04807	1.12843	-0.826348	0.875523
ENSG00000089250	0.289931	-0.50997	-0.323739	-0.199424	0.157105
ENSG00000089280	-4.41899	1.17514	0.193949	0.848403	0.86211
ENSG00000089289	0.378587	-0.295505	0.0455115	-0.0996075	0.0248685
ENSG00000089335	2.148	2.04155	-0.114026	1.30991	-0.616366
ENSG00000089351	-0.357504	-0.362895	1.47821	-0.596105	0.949593
ENSG00000089472	-0.338932	2.0996	-0.0823005	1.80923	-0.198264
ENSG00000089486	1.3869	-1.48323	-0.410541	-1.47714	-0.048751
ENSG00000089597	-1.16193	-0.498275	2.68395	-0.436565	2.01339
ENSG00000089682	0.640863	-1.1784	-1.11887	-0.720966	-1.06839
ENSG00000089693	-0.652144	-2.9172	0.237162	-2.53969	0.396929
ENSG00000089737	1.30386	-1.22663	0.972945	-0.907824	0.786221
ENSG00000089818	-0.0821239	-0.965405	1.50372	-0.891413	1.23809
ENSG00000089847	-1.1464	-1.46283	-1.64341	-1.43192	-1.78756
ENSG00000089902	-1.55869	-0.197723	1.32911	0.223863	0.510296
ENSG00000089916	1.58472	1.74906	0.458169	1.32785	-0.189465
ENSG00000090006	-1.37822	-1.3004	-1.65565	-1.07771	-1.64581
ENSG00000090013	1.99652	-0.200942	0.832541	0.0068547	0.735312
ENSG00000090020	0.0671145	-2.28813	-0.553518	-1.92435	-0.326293
ENSG00000090054	0.141753	-1.94118	0.215207	-1.69346	-0.231073
ENSG00000090060	-0.93366	1.23405	0.171364	1.27665	0.174841
ENSG00000090061	-0.688045	-0.426592	0.0102383	-0.401045	-0.5384
ENSG00000090097	0.122889	2.44362	1.47614	1.67768	1.34778
ENSG00000090238	1.25592	-0.510927	-0.560864	-0.375968	-0.106005
ENSG00000090263	-1.10772	-1.95426	-1.13008	-1.94938	-0.829153
ENSG00000090266	-0.412674	-1.06582	0.188663	-0.66936	0.708521
ENSG00000090273	-1.14707	1.2921	0.807268	0.817438	0.574604
ENSG00000090316	-1.60813	-3.03477	-0.178078	-2.42456	0.440339
ENSG00000090372	-2.24535	-2.25982	-1.81312	-1.7434	-1.5097
ENSG00000090432	0.810287	0.852371	-0.1495	0.3052	-0.549007
ENSG00000090470	2.25786	1.05022	0.919212	1.06097	0.708169
ENSG00000090487	-0.609597	1.96402	-0.17395	1.755	-0.0555766
ENSG00000090520	0.61842	1.03069	-0.448577	1.13177	-0.0029368
ENSG00000090539	-1.17603	-1.67112	-0.562306	-1.24593	-0.298741
ENSG00000090565	-1.16044	-2.01367	0.536576	-1.84215	0.23961
ENSG00000090581	-2.1412	-0.44764	2.03812	-0.250319	1.56532
ENSG00000090612	-1.12787	0.0251687	2.57131	-0.123765	1.46379
ENSG00000090615	0.180729	0.429446	-0.1568	0.187766	-0.239057
ENSG00000090621	1.46233	-0.820192	-2.00819	-0.628316	-2.01122
ENSG00000090661	1.10754	1.72475	-0.437056	1.34302	-0.155348
ENSG00000090674	-2.35549	-1.97692	-1.30463	-1.6865	-0.707084
ENSG00000090686	0.123895	-0.359247	0.496436	-0.360177	1.06325
ENSG00000090857	-0.600879	1.51311	0.136219	0.934582	-0.250159
ENSG00000090861	0.498207	-1.23997	0.684267	-1.53715	0.395019
ENSG00000090863	2.22496	1.78821	1.63594	1.17375	0.816948
ENSG00000090905	2.12402	0.725746	-1.41792	1.04526	-1.00175
ENSG00000090971	0.21479	-0.134415	0.0230502	-0.0683378	0.259548
ENSG00000090975	-0.609319	-0.253007	-0.353957	-0.574411	-0.261355
ENSG00000090989	-0.78226	-1.40092	0.480179	-0.989413	0.728246
ENSG00000091009	0.124446	0.570858	-1.34439	0.779368	-1.0206
ENSG00000091039	-1.65071	-2.36725	-0.143712	-2.10219	0.411201
ENSG00000091129	0.947563	-1.94226	-1.20383	-1.36148	-0.914897
ENSG00000091136	-1.33185	-1.0735	-1.77589	-0.764155	-1.34911
ENSG00000091140	0.597675	-1.1576	-0.533867	-1.09255	0.234872
ENSG00000091157	-1.62262	-1.95191	1.13871	-1.60326	0.98203
ENSG00000091164	-0.0396685	-0.749454	0.000597087	-0.826609	-0.260525
ENSG00000091409	-0.962413	1.17146	-1.01986	1.08737	-1.2757
ENSG00000091428	-3.49226	-1.30341	-2.67871	-0.871954	-2.23234
ENSG00000091436	4.00175	-0.464484	-2.41328	-0.183194	-1.91451
ENSG00000091483	0.144377	-0.338447	-0.129959	-0.351571	-0.0225169
ENSG00000091490	NA	0.768261	-0.696091	0.671885	-0.111953
ENSG00000091513	-0.627858	2.71114	1.37134	2.07106	0.996007
ENSG00000091527	-0.320355	-0.331931	-1.07787	-0.16883	-0.787107
ENSG00000091542	-0.110211	-0.464178	0.706222	-0.321929	0.547428
ENSG00000091592	1.26016	-0.574074	0.178019	-0.313955	0.658572
ENSG00000091622	-2.84864	-1.85462	-0.0580195	-1.77013	-0.289504
ENSG00000091640	-1.47361	-0.654911	0.444077	-0.70374	-0.0078829
ENSG00000091656	2.84828	1.80382	0.7332	1.58486	0.460863
ENSG00000091972	0.698872	-3.23457	0.143877	-2.16428	0.288531
ENSG00000092010	1.47972	-0.0609418	0.40151	-0.300668	0.0820687
ENSG00000092020	1.55502	-1.75541	-0.102455	-1.65022	-0.466556
ENSG00000092051	-1.42675	-1.58657	1.43853	-1.47196	0.734691
ENSG00000092068	-2.12333	-3.05932	-0.174105	-2.45351	-0.103637
ENSG00000092094	0.215653	0.361694	2.45691	0.0801819	1.89302
ENSG00000092096	0.257812	-0.720334	1.00176	-0.58885	1.01707
ENSG00000092108	-0.979308	0.840778	1.66455	0.244348	1.25093
ENSG00000092148	-1.56175	0.37585	0.221118	0.136669	0.870234
ENSG00000092199	0.81648	2.2038	2.1777	1.86678	1.63368
ENSG00000092201	-0.272712	-1.31132	0.631858	-0.593394	0.721748
ENSG00000092203	-0.421561	-0.521845	-0.624788	-0.64189	-0.647507
ENSG00000092330	-1.93718	0.611645	-0.777523	0.316106	-1.18141
ENSG00000092421	-2.14334	3.31299	1.57452	2.59534	1.31552
ENSG00000092439	-0.215551	-1.93056	0.169586	-1.71413	0.0201698
ENSG00000092445	0.56839	1.50238	-0.467061	1.47064	-0.505626
ENSG00000092621	2.22868	3.67739	-0.303255	3.23047	-0.254742
ENSG00000092758	-0.430824	0.535568	-0.555604	0.523901	-0.33114
ENSG00000092820	-0.560413	2.8572	0.254892	2.77891	0.182641
ENSG00000092841	2.56262	0.439378	1.3317	0.478139	1.55853
ENSG00000092847	0.0333436	0.47794	-2.78148	1.17067	-1.66527
ENSG00000092871	0.892697	0.179259	1.13848	0.0961093	0.620112
ENSG00000092931	-0.862009	0.503315	1.99669	0.39677	1.39898
ENSG00000092964	3.04093	2.00525	1.54074	1.56839	1.36342
ENSG00000092969	1.75616	1.52863	-0.516456	1.2415	-0.531002
ENSG00000092978	0.673957	0.381579	1.02999	0.618873	1.03938
ENSG00000093000	0.739297	-1.00989	0.110013	-0.963498	0.39623
ENSG00000093010	0.644576	2.58069	-0.342021	2.02404	-0.309023
ENSG00000093144	-0.520948	-0.636232	0.523733	-0.335654	0.13934
ENSG00000093167	-0.992591	2.49237	1.36029	1.98492	0.761121
ENSG00000093183	-1.36226	-0.157143	1.16989	-0.398326	1.15438
ENSG00000094631	0.245364	3.1109	0.445237	2.40952	0.089105
ENSG00000094880	1.29438	1.47155	1.64076	1.62426	1.25311
ENSG00000094914	0.351216	0.353787	0.335027	0.065801	-0.0873342
ENSG00000094916	-0.920997	1.0097	-0.05291	0.535991	-0.70493
ENSG00000094975	0.417602	0.796629	-0.367315	0.987402	-0.613825
ENSG00000095002	-1.86445	-0.260689	-0.877869	-0.524839	-0.712137
ENSG00000095059	-1.46436	0.518732	0.322665	-0.419034	0.118081
ENSG00000095066	0.548401	-0.0150082	-1.91413	-0.0688127	-0.782516
ENSG00000095139	1.82312	-1.13365	-0.940133	-1.4786	-0.8315
ENSG00000095203	-0.526133	-1.45446	2.04504	-1.0365	1.70818
ENSG00000095261	1.13895	-3.15178	-2.31544	-2.47403	-2.06777
ENSG00000095319	-0.098443	1.55982	1.36677	1.26225	0.811292
ENSG00000095321	2.0904	-0.318667	-0.156483	-0.255095	-0.398031
ENSG00000095370	-1.45714	-0.798205	0.282505	-0.584697	0.267084
ENSG00000095380	-0.178815	-2.21584	1.08689	-1.58104	1.17502
ENSG00000095397	0.670955	1.3882	0.909992	1.11786	0.911112
ENSG00000095564	0.509497	3.27251	1.28657	2.59296	0.509194
ENSG00000095574	-1.73822	2.27492	2.33713	2.01281	1.1368
ENSG00000095637	1.90329	-0.0876394	-1.50905	0.0796059	-1.51244
ENSG00000095713	-2.15307	-2.17175	-0.244661	-1.68752	-0.30423
ENSG00000095787	0.144683	0.581573	-2.76366	0.461745	-2.34577
ENSG00000095794	-0.634618	1.11019	-0.826088	1.39732	-0.470497
ENSG00000095906	-1.3465	1.16866	-0.0992038	0.678955	-0.852227
ENSG00000095951	-1.17254	-2.10407	-1.96894	-1.66024	-1.75929
ENSG00000096060	0.514313	0.990516	0.288845	1.15883	0.151612
ENSG00000096063	-0.167059	-0.199643	-0.460881	-0.211916	0.00398351
ENSG00000096070	-2.0827	-0.965439	-2.02857	-1.09101	-1.84466
ENSG00000096092	0.440181	-2.08742	-0.393747	-1.57333	-0.0806686
ENSG00000096384	1.37269	0.275848	0.955141	0.193325	0.953365
ENSG00000096401	1.54629	-0.24753	0.531015	-0.0549945	0.467532
ENSG00000096654	-0.189895	-1.07304	0.196296	-0.512361	-0.0639724
ENSG00000096717	-0.0830746	0.0863311	-0.606827	0.00739363	-1.01813
ENSG00000096746	-1.06074	2.58803	0.295531	1.89956	-0.106295
ENSG00000097007	0.524836	2.12257	-0.82028	2.0893	-0.588334
ENSG00000097021	-1.96089	-1.53903	0.747103	-1.02381	1.11418
ENSG00000097033	2.25852	2.72255	1.40358	2.49364	0.785918
ENSG00000099194	-1.23549	3.0872	0.349075	2.57214	0.252357
ENSG00000099204	0.189017	2.39335	-0.488238	2.11004	-0.148823
ENSG00000099219	-0.243164	1.31476	1.31008	1.02331	1.30144
ENSG00000099246	-0.753232	-0.765373	-0.646878	-1.05982	-0.51002
ENSG00000099250	1.83998	-1.09141	0.890945	-0.630389	0.961062
ENSG00000099256	-0.229429	1.05453	0.888212	0.302752	0.110501
ENSG00000099282	1.14359	1.40383	0.770305	1.07664	0.793119
ENSG00000099308	-2.23411	-0.258307	0.943513	-0.725837	1.00111
ENSG00000099326	-1.25182	0.798366	0.545543	0.912674	0.51462
ENSG00000099331	0.878144	2.43335	0.719643	1.95253	0.231481
ENSG00000099341	1.43455	-2.02834	0.0238934	-1.54651	0.505725
ENSG00000099364	-1.00496	-0.839854	-2.30347	-1.13318	-1.88688
ENSG00000099365	-1.19453	-1.96397	-0.264832	-2.05392	-0.368436
ENSG00000099381	-3.09035	-0.132278	-0.557963	0.0650076	-0.690149
ENSG00000099622	-0.459525	1.92288	1.74312	1.25253	1.67852
ENSG00000099624	1.20696	-0.514966	-0.929719	-0.324094	-0.371565
ENSG00000099625	-2.33622	-0.851135	-1.08668	-0.49008	-0.601972
ENSG00000099783	1.80624	0.290325	0.832571	0.15745	0.739939
ENSG00000099785	-0.828261	-0.478206	0.126371	-0.177928	-0.0264206
ENSG00000099795	-2.03482	-0.658497	-0.61949	-0.314921	-0.0691105
ENSG00000099797	-1.63452	0.926066	1.70531	1.02288	1.24089
ENSG00000099800	-0.343017	-1.20636	-0.751051	-0.857229	-0.832516
ENSG00000099804	0.0473171	1.24371	1.91724	1.03963	1.62697
ENSG00000099814	-2.44367	-2.35166	1.21402	-1.95732	0.737147
ENSG00000099817	-2.3141	-2.75477	-0.164959	-2.45101	0.35399
ENSG00000099821	0.704504	1.02195	0.422118	1.00637	0.348602
ENSG00000099822	-1.2621	-2.65899	-0.689171	-2.57734	-0.97637
ENSG00000099860	0.417729	-0.388031	-0.110851	0.236435	-1.13986
ENSG00000099864	0.889409	0.853475	-0.461896	0.705638	-0.325444
ENSG00000099875	0.00632622	0.0319694	-2.1127	0.403154	-2.66792
ENSG00000099889	-0.770925	0.387713	0.711533	0.160903	0.64575
ENSG00000099899	-0.388779	-0.361069	-1.06939	-0.553128	-0.605498
ENSG00000099901	-0.0398679	-2.74498	0.315921	-2.21503	0.395013
ENSG00000099904	-2.02761	-0.245297	-0.334717	-0.728139	-0.718816
ENSG00000099910	-3.06193	-1.05894	-0.622686	-0.9886	0.222397
ENSG00000099917	-2.66371	0.556748	0.440071	0.802084	0.04205
ENSG00000099940	0.742025	-0.755967	-0.608325	-0.414357	-0.666474
ENSG00000099942	0.555456	0.217493	-0.0495594	0.367958	-0.294133
ENSG00000099949	-0.437235	-0.213875	1.09917	-0.0166259	0.604502
ENSG00000099956	-3.08816	-0.32168	1.20203	-0.357671	0.854583
ENSG00000099957	-1.41744	-0.123409	-1.54393	0.0394524	-1.44885
ENSG00000099968	0.777178	-1.19713	0.9196	-1.10968	0.315624
ENSG00000099991	-3.12047	0.133013	-1.1372	0.374617	-0.747774
ENSG00000099995	-0.630954	-0.260025	-0.398524	-0.260329	-0.553419
ENSG00000099999	0.265815	0.162411	-0.478249	0.290153	-0.290738
ENSG00000100003	0.676743	0.385505	0.193456	0.281652	-0.754385
ENSG00000100014	-0.00491348	0.870489	0.138862	0.580437	0.175652
ENSG00000100023	-2.24955	0.282795	0.51754	0.18307	0.18091
ENSG00000100027	-0.170045	-1.16096	0.0494656	-0.858393	0.438545
ENSG00000100028	0.427412	-1.4548	1.23145	-1.07719	0.788603
ENSG00000100029	-2.09318	-2.3678	-0.962335	-1.90552	-0.619829
ENSG00000100030	1.43497	-1.50151	1.31592	-1.39137	1.31222
ENSG00000100033	1.1585	2.87596	1.22433	2.30221	0.877825
ENSG00000100034	-0.686064	-2.63667	-0.655237	-2.20733	-0.53357
ENSG00000100056	0.191506	1.04976	0.285576	0.982583	0.272124
ENSG00000100058	1.01709	-0.726668	-1.414	-0.670262	-1.40592
ENSG00000100075	0.665675	2.56637	0.575224	2.21145	0.548013
ENSG00000100083	1.86439	2.16673	0.418236	1.79739	0.428326
ENSG00000100084	-2.58944	0.276435	0.361734	0.0572798	-0.176652
ENSG00000100095	-3.46154	-2.44036	1.02658	-1.86111	1.48873
ENSG00000100097	1.75549	-1.9248	-1.52745	-1.53692	-0.867362
ENSG00000100099	0.159907	0.47191	-1.55992	0.275462	-1.74798
ENSG00000100100	0.198313	2.3162	2.8685	1.60178	1.45402
ENSG00000100105	0.239372	1.37822	-0.260882	1.38393	-0.158528
ENSG00000100109	0.991558	0.768728	-0.433821	0.62952	-0.710102
ENSG00000100124	-2.20091	-0.438808	-1.60977	-0.340511	-1.08543
ENSG00000100129	2.25929	-0.8906	0.000766244	-0.630747	0.611059
ENSG00000100138	0.462932	-1.33603	0.399044	-1.27698	0.182536
ENSG00000100142	0.467133	1.658	0.374837	1.50851	0.522728
ENSG00000100146	1.34461	3.5315	1.63004	2.68566	0.961703
ENSG00000100150	-0.048874	-3.02274	-0.875984	-2.69175	-1.15103
ENSG00000100151	0.436613	0.854667	1.47915	0.606505	1.16663
ENSG00000100154	2.0184	1.46293	0.594897	1.17924	-0.229416
ENSG00000100167	-0.388907	-2.97582	1.08449	-2.42025	0.576561
ENSG00000100201	1.41961	4.27389	0.76921	3.13808	0.295019
ENSG00000100207	-2.267	-0.838769	0.343931	-0.954383	0.229168
ENSG00000100216	0.393708	-0.311126	-0.698759	-0.782106	-0.629753
ENSG00000100219	1.38951	-1.2432	0.973767	-0.64465	0.698824
ENSG00000100220	0.0172576	-0.955374	0.917053	-1.22738	0.218196
ENSG00000100221	-0.216443	-1.03256	-0.689613	-1.19591	-0.280831
ENSG00000100225	2.15159	2.65871	0.300711	2.35087	0.226296
ENSG00000100226	0.909036	-0.228404	-0.330896	0.183594	-0.299109
ENSG00000100227	1.14055	1.26974	0.509286	1.36545	0.200365
ENSG00000100228	-1.91414	-0.959661	0.940528	-0.766842	0.718623
ENSG00000100234	0.113471	1.88856	0.0959131	1.89159	0.0489385
ENSG00000100239	-0.302607	-0.552453	0.934729	-0.53923	0.958158
ENSG00000100241	-1.12994	-0.587389	-0.302511	-0.978883	-0.61414
ENSG00000100242	0.475443	2.51595	0.742957	1.62282	0.681827
ENSG00000100243	1.4241	1.68665	0.979394	1.44321	0.610917
ENSG00000100246	-0.488068	-0.253017	1.1145	-0.533917	0.455419
ENSG00000100258	0.500703	2.30853	1.31049	1.39072	0.944874
ENSG00000100266	0.374728	-1.42339	0.646868	-1.07097	0.809555
ENSG00000100271	0.180216	-2.37771	0.228151	-1.8005	0.0857201
ENSG00000100276	0.186438	-1.06605	-0.469185	-0.964479	0.353749
ENSG00000100280	-1.08393	-1.33014	-0.363862	-1.30025	0.283664
ENSG00000100281	0.492344	0.770218	-0.313577	1.10762	0.0290918
ENSG00000100284	-0.654686	-1.56771	-1.39121	-1.43682	-1.04197
ENSG00000100285	-1.07687	-2.5892	-1.30551	-2.18662	-0.95399
ENSG00000100296	-0.994389	0.569754	-0.209677	0.270927	-0.45222
ENSG00000100299	-0.567623	-1.83523	0.358237	-1.84915	-0.654668
ENSG00000100302	-0.915347	-1.657	-0.98093	-1.35059	-0.454927
ENSG00000100304	-1.5143	-0.813069	1.38103	-0.918101	0.697379
ENSG00000100307	-0.290879	-1.33605	0.151235	-1.17439	0.13818
ENSG00000100311	-1.24619	-1.16923	-0.53486	-0.502967	-0.578319
ENSG00000100316	0.540471	0.509616	0.725095	0.518463	0.313329
ENSG00000100320	-0.823328	-1.29555	-0.129418	-0.979957	-0.0685529
ENSG00000100321	-0.941214	-2.96487	-0.431607	-2.47865	0.184639
ENSG00000100324	-1.77131	0.178549	-0.202512	0.371449	0.155752
ENSG00000100330	-1.42353	1.32254	0.0445558	1.25348	-0.0111999
ENSG00000100335	0.310018	-0.14312	0.40829	-0.315486	0.831905
ENSG00000100345	-0.744037	1.33463	1.63644	1.08755	0.87859
ENSG00000100346	0.767543	-2.36396	-1.77963	-2.05194	-1.55078
ENSG00000100347	-0.561469	-0.177682	0.582356	-0.390083	0.593013
ENSG00000100348	0.727709	-0.606486	0.166161	-0.505616	0.331339
ENSG00000100350	-0.105726	-0.150778	-0.243798	-0.115453	0.42089
ENSG00000100353	-1.31404	-0.525772	0.613905	-0.661571	0.468809
ENSG00000100354	2.73547	3.47063	-0.156526	2.98143	-0.22716
ENSG00000100359	-0.927221	-0.821446	-2.14259	-0.827885	-0.855647
ENSG00000100360	0.928362	1.18963	0.850928	1.10418	0.628022
ENSG00000100362	-1.85274	-2.71023	-3.18901	-1.98836	-3.00838
ENSG00000100364	2.32606	1.6892	-0.380935	1.42169	-0.401178
ENSG00000100372	-1.1136	-2.79886	0.944179	-2.28804	0.756167
ENSG00000100376	-0.788317	1.33312	-1.07814	1.13228	-0.542162
ENSG00000100379	0.438815	0.993242	0.634108	0.924067	0.55299
ENSG00000100380	-1.35161	1.42695	1.84961	1.29471	1.65814
ENSG00000100387	-1.32011	-0.427834	-1.066	-0.342145	-0.10678
ENSG00000100393	-0.358153	-0.291454	-1.11595	-0.227696	-1.09805
ENSG00000100395	-1.10689	0.873633	1.1144	0.704723	0.879511
ENSG00000100401	0.442375	-1.93268	-0.911514	-1.52626	-0.274073
ENSG00000100403	-2.345	-1.42686	-2.84331	-1.50984	-1.9167
ENSG00000100410	-0.252053	0.773209	-2.07913	0.557263	-1.94749
ENSG00000100412	-1.97146	-0.721603	1.53183	-0.336432	0.753227
ENSG00000100413	0.755639	-0.489336	-0.404983	-0.377463	-0.147066
ENSG00000100416	-0.844363	-0.997553	-0.381753	0.0385859	0.214248
ENSG00000100417	0.252737	-0.0247008	-0.35212	0.0817933	-0.158187
ENSG00000100418	0.697388	0.888757	0.0156936	0.828151	-0.273051
ENSG00000100422	-0.288196	-3.36403	-0.974726	-2.77457	-0.871531
ENSG00000100425	-0.974879	0.228706	0.860936	-0.146031	0.340593
ENSG00000100427	0.595737	2.66758	0.173909	2.446	0.167983
ENSG00000100441	0.652661	0.602503	0.589507	0.503376	0.120603
ENSG00000100442	-1.78873	-0.796918	1.05587	-0.75492	1.19168
ENSG00000100461	-1.6062	-0.179268	0.537151	-0.174358	0.357396
ENSG00000100462	-2.15512	-1.99633	0.102757	-1.58001	0.651551
ENSG00000100478	0.0794123	-1.87213	-1.27522	-1.51523	-1.16295
ENSG00000100483	-0.148211	-1.72922	0.898727	-1.28731	0.229752
ENSG00000100485	0.429166	1.68175	-0.0891668	1.24017	-0.360118
ENSG00000100503	-0.220847	1.65863	0.768851	1.19212	0.362659
ENSG00000100505	0.826524	-1.15195	-1.63377	-0.673976	-1.04382
ENSG00000100519	0.575357	-0.0138126	-0.173721	0.055908	0.33128
ENSG00000100522	-1.18095	-2.40012	-0.885066	-2.07154	-0.841236
ENSG00000100523	-2.22571	-0.553029	0.795543	-0.629383	0.345393
ENSG00000100528	1.41092	0.827792	-0.817787	0.383464	-0.580487
ENSG00000100554	-0.23796	-1.31231	0.922803	-0.223255	1.09503
ENSG00000100564	-1.91786	-1.45792	0.774954	-1.25924	0.618936
ENSG00000100567	0.350342	-0.525611	0.827291	-0.48866	0.668876
ENSG00000100568	-1.70693	-0.848921	1.25987	-0.975709	1.13079
ENSG00000100575	0.399871	-2.61258	-2.22767	-1.95615	-1.603
ENSG00000100580	-1.23692	-1.1745	-2.64376	-1.24608	-1.86179
ENSG00000100591	-0.30283	0.722971	2.41297	0.646117	1.3253
ENSG00000100592	2.01479	1.17141	0.195548	1.09047	0.198152
ENSG00000100596	-1.01621	2.348	2.81316	1.50733	1.7086
ENSG00000100600	-0.201278	-1.57733	-0.595385	-1.17342	0.405437
ENSG00000100603	0.274437	0.941602	0.908927	0.942371	0.532243
ENSG00000100604	-1.41378	-1.22118	0.620856	-1.35153	0.845201
ENSG00000100605	0.0348343	0.746618	-0.230939	0.767886	-0.111296
ENSG00000100612	2.53814	0.0853535	-1.7226	-0.0630374	-0.667814
ENSG00000100614	0.785859	-2.40455	-0.595543	-2.18636	-0.977237
ENSG00000100626	1.31781	1.47246	1.85926	1.39448	1.66162
ENSG00000100632	-2.36218	1.12911	-0.0945974	1.16103	0.225321
ENSG00000100644	-0.373418	0.906658	0.117449	0.71415	-0.0341281
ENSG00000100647	1.02156	0.221222	0.822303	0.350347	0.24673
ENSG00000100650	-0.371825	2.06877	0.788643	1.26359	-0.0443159
ENSG00000100664	1.40073	0.222999	0.214547	0.576817	-0.112479
ENSG00000100678	-0.40322	-1.43209	-0.835185	-1.20777	-0.340657
ENSG00000100697	0.51887	2.90622	1.17869	2.15164	0.273316
ENSG00000100711	1.65764	1.63567	-0.0342993	1.37025	-0.0945068
ENSG00000100714	-0.270672	-0.229702	-0.371951	-0.510063	0.0384684
ENSG00000100722	-0.82035	-1.46037	0.868482	-1.27976	0.826195
ENSG00000100726	-3.24785	1.28666	0.503164	1.22899	0.290108
ENSG00000100731	-1.51448	0.235801	0.605959	0.144214	0.320277
ENSG00000100744	-1.04453	-1.16298	0.716451	-1.05207	1.14066
ENSG00000100764	-2.36243	-1.02254	0.679738	-0.951862	0.982744
ENSG00000100784	-0.131526	0.527194	0.610772	0.196636	0.257388
ENSG00000100796	-1.4795	-0.023881	-1.23932	0.151264	-0.822876
ENSG00000100804	-0.773585	-1.47986	-0.917992	-0.944839	-0.15483
ENSG00000100811	-1.01132	1.46945	-0.021477	1.1341	-0.601362
ENSG00000100813	-2.03832	1.96701	-0.352017	1.81381	0.0399831
ENSG00000100814	-1.09206	-0.651259	-0.829578	-0.50745	-0.742113
ENSG00000100815	0.990489	0.552404	-0.802727	0.767332	-0.824538
ENSG00000100823	-1.99962	-1.14744	1.92518	-1.23788	1.45122
ENSG00000100836	1.44956	2.69826	-0.174303	2.27563	-0.325695
ENSG00000100842	1.2378	2.76354	0.921076	2.08581	0.860941
ENSG00000100852	1.35362	2.85273	-0.730991	2.59573	-0.613887
ENSG00000100865	-0.16109	0.641123	1.10336	0.731159	0.658456
ENSG00000100883	-1.09702	-1.36355	1.16239	-1.43761	1.3161
ENSG00000100884	-0.820612	1.40525	2.21293	1.20655	2.29271
ENSG00000100888	-0.041395	0.0557136	-0.122794	0.0648589	0.0381784
ENSG00000100897	0.490305	0.0419183	-1.32024	-0.192431	-0.7922
ENSG00000100906	1.56088	1.39754	-0.101875	0.967806	-0.245552
ENSG00000100911	0.975181	1.13364	0.376288	1.37958	0.270511
ENSG00000100916	-0.42579	-1.59522	-0.43805	-1.36718	-0.0960984
ENSG00000100934	-0.448325	-1.1519	-0.137908	-1.16068	0.522802
ENSG00000100938	-5.02889	-2.1781	-0.150006	-2.11827	0.582949
ENSG00000100941	-1.06548	2.23867	1.22797	1.91724	0.739781
ENSG00000100949	-1.9776	-0.674998	0.103956	-0.632987	0.176544
ENSG00000100979	1.1938	3.46431	-0.920741	3.23301	-0.714447
ENSG00000100982	-1.76128	0.954849	-0.0738049	0.756287	0.199315
ENSG00000100983	-0.695511	-2.00789	-1.32277	-1.82298	-0.465576
ENSG00000100991	-0.231601	0.0071138	-1.19871	-0.0634666	-0.436544
ENSG00000100994	-0.217951	-0.275793	0.881269	0.00667727	1.36619
ENSG00000100997	-1.46144	-0.423648	0.848637	-0.383132	0.695893
ENSG00000101019	-2.76503	-1.84923	-0.83522	-1.43481	-0.0142131
ENSG00000101040	3.12728	0.507133	-1.0448	0.69284	-0.614463
ENSG00000101079	-1.99383	-3.24035	-0.185076	-2.796	0.131726
ENSG00000101098	-1.11188	-1.13529	-1.12093	-1.24332	-0.97196
ENSG00000101109	NA	0.589738	-0.714817	0.769245	-1.04971
ENSG00000101126	0.630504	2.78419	0.5875	2.16187	0.203706
ENSG00000101132	-0.664947	-2.29881	-1.04366	-2.0569	-1.01486
ENSG00000101134	0.0393955	-0.222731	-2.06255	-0.0691834	-1.56354
ENSG00000101144	1.1293	2.02127	-1.19542	1.67911	-0.915888
ENSG00000101146	-0.920609	-1.29451	0.0833239	-0.789875	0.271758
ENSG00000101150	1.8378	0.790769	0.849559	0.739747	0.325007
ENSG00000101152	-0.155409	-1.91414	-0.283839	-1.56136	0.246852
ENSG00000101158	0.777901	3.15758	1.04899	2.43298	0.408459
ENSG00000101160	2.65157	-0.992675	-1.2007	-0.883019	-0.590657
ENSG00000101161	0.0618902	1.32566	1.6706	0.960716	1.5444
ENSG00000101166	-0.951147	-0.110482	0.661039	0.0628005	0.42942
ENSG00000101180	0.0171104	0.132091	-0.0428621	-0.162792	-0.183756
ENSG00000101181	0.357805	-2.10558	-0.726975	-1.49688	-0.202905
ENSG00000101182	2.21418	-1.53665	0.0135731	-1.12691	0.45537
ENSG00000101190	3.65967	-0.918761	-0.352642	-0.705336	-0.362734
ENSG00000101191	2.18773	1.31764	0.265837	1.03067	0.529961
ENSG00000101193	-0.328118	-1.29265	-0.501661	-0.926008	-0.306064
ENSG00000101198	0.671023	1.96019	1.49207	1.75884	0.953325
ENSG00000101199	-0.358712	-1.01387	-0.503299	-1.0073	-0.195729
ENSG00000101204	-1.22496	-1.458	3.51695	-1.31118	1.87825
ENSG00000101210	-0.0635718	-2.20871	1.00971	-1.90396	0.664569
ENSG00000101220	-0.392414	-1.57102	-0.225413	-1.23324	-0.495053
ENSG00000101224	0.213833	-0.289518	-0.80577	-0.232854	-0.745079
ENSG00000101236	0.268805	-1.59669	-0.676782	-1.09409	-0.443081
ENSG00000101246	0.266777	-0.694552	-1.67732	-0.560573	-1.13762
ENSG00000101247	0.356034	-1.26547	1.11932	-1.2081	0.49694
ENSG00000101265	-0.926632	2.02047	0.315724	1.46208	0.126934
ENSG00000101266	1.86897	0.0144459	-0.0697872	0.0696968	0.469647
ENSG00000101290	-0.993574	-1.32611	-0.120148	-1.25933	-0.162226
ENSG00000101294	0.399643	-0.718105	0.320209	-0.364589	0.169786
ENSG00000101298	0.55077	-0.290391	-1.22055	-0.260369	-1.36266
ENSG00000101310	-0.994162	0.498774	2.3831	-0.0568765	1.10586
ENSG00000101333	-0.565672	-0.461032	-1.14003	-0.32302	-0.609556
ENSG00000101335	-1.85351	-1.24965	0.230416	-0.877709	-0.47913
ENSG00000101337	-1.29075	-1.35566	-0.164735	-1.05339	0.253901
ENSG00000101343	2.64923	1.0006	-0.611822	0.586078	-0.815912
ENSG00000101346	-0.374891	-1.95388	-0.556976	-1.67	-0.521668
ENSG00000101347	1.99433	1.46705	0.452676	0.947497	0.332815
ENSG00000101349	1.03386	1.03887	1.15348	0.580808	0.206084
ENSG00000101350	2.09252	-0.9948	-0.908696	-0.606622	-0.881924
ENSG00000101361	-2.0605	0.417937	1.14856	0.66696	1.09197
ENSG00000101363	1.70768	-1.6172	0.774532	-1.16262	0.556547
ENSG00000101365	-1.79084	-2.99002	-0.117789	-2.58127	0.454772
ENSG00000101367	1.37372	1.3303	0.507248	1.30973	0.233772
ENSG00000101384	0.743834	-0.192254	-0.617105	0.130092	-1.16738
ENSG00000101391	0.2356	1.345	2.11645	0.992647	1.52315
ENSG00000101400	1.74303	1.60586	-1.37078	1.42539	-0.967134
ENSG00000101407	0.138282	-1.90404	-0.976698	-1.5075	-0.707601
ENSG00000101413	0.176157	-0.495131	0.246223	-0.627658	-0.140945
ENSG00000101421	-1.72589	-1.23684	-0.799411	-0.986421	-0.103194
ENSG00000101438	-2.56669	-0.802922	1.17642	-0.935997	1.10099
ENSG00000101439	0.104116	2.46072	-0.247858	2.30208	-0.381881
ENSG00000101444	1.36236	-2.56444	-0.250375	-2.04727	0.472971
ENSG00000101445	-1.30011	-2.14223	-2.7538	-2.28376	-2.85999
ENSG00000101457	-1.3747	-0.526783	0.582319	0.237139	0.638477
ENSG00000101460	1.75191	0.374544	-0.340752	0.414701	0.0713524
ENSG00000101463	-1.92923	-1.25746	1.32358	-0.872799	1.48226
ENSG00000101473	-1.0063	0.895966	0.118623	0.784511	0.688682
ENSG00000101474	0.403799	-2.62382	-0.160768	-2.09536	-0.371527
ENSG00000101489	2.80729	1.41352	1.21001	1.31002	1.17598
ENSG00000101542	-2.03814	1.52759	0.268184	1.20316	0.082692
ENSG00000101544	1.65235	-0.131384	1.54822	-0.0336085	0.981776
ENSG00000101557	-0.668561	-0.615321	0.553224	-0.427386	0.922218
ENSG00000101558	0.9653	-0.334675	-1.48873	-0.0803025	-1.07075
ENSG00000101577	-0.689998	-1.05039	1.07279	-0.768392	0.242997
ENSG00000101596	1.53014	-0.779884	-0.681688	-0.305374	-0.29941
ENSG00000101608	0.675421	-0.779828	-0.291767	-0.379629	-0.430381
ENSG00000101638	-0.959617	-0.510546	-0.612796	-0.421594	-0.74013
ENSG00000101639	-1.57226	-0.726239	-0.331072	-0.841754	-0.42989
ENSG00000101654	0.254126	-2.26436	0.315627	-1.56638	0.311119
ENSG00000101665	-0.126651	-0.243966	0.916615	-0.14196	0.328621
ENSG00000101745	3.07731	1.16157	1.33297	1.21967	1.02746
ENSG00000101746	2.17927	0.630059	-0.235171	0.330611	-0.13981
ENSG00000101751	0.240791	-1.21894	-1.81938	-0.91019	-1.18332
ENSG00000101752	0.630549	-0.440848	-0.0755259	-0.62474	-0.202219
ENSG00000101782	2.94596	-0.239072	0.769894	-0.185169	0.866317
ENSG00000101843	-1.1563	0.727271	1.54653	0.216581	0.746592
ENSG00000101846	-2.64959	-2.67998	0.627482	-2.43971	-0.0670924
ENSG00000101849	1.85734	2.02727	0.171	1.9129	0.417782
ENSG00000101856	1.34007	-0.187742	2.42981	-0.292913	2.52841
ENSG00000101882	3.86259	1.72046	0.878111	1.67721	0.483986
ENSG00000101901	1.29951	-0.542743	1.5658	-0.804969	1.01332
ENSG00000101911	1.36662	-2.54328	0.356686	-1.96649	0.544351
ENSG00000101938	0.991033	2.81184	-0.111635	2.56631	-0.510698
ENSG00000101940	-2.66747	0.756509	-1.147	0.682579	-0.935535
ENSG00000101966	0.412132	0.155524	0.938253	0.365638	0.560578
ENSG00000101972	0.885627	1.65659	0.650902	1.33374	0.360795
ENSG00000101977	-2.35493	-3.16251	-1.04525	-2.58568	-0.480971
ENSG00000102003	-1.82012	-1.6625	1.42207	-1.26352	1.73045
ENSG00000102024	1.22345	1.08637	0.301264	0.408416	-0.74634
ENSG00000102030	1.85646	-0.0152061	1.61967	0.0548323	1.1913
ENSG00000102038	-2.12208	-1.85944	0.624705	-1.57332	1.03581
ENSG00000102053	1.72552	-1.73285	-0.472456	-1.37617	0.105317
ENSG00000102054	-1.48358	1.0754	1.06424	1.06644	0.590647
ENSG00000102078	-0.526731	-0.80606	-0.390851	-1.00512	-0.473967
ENSG00000102081	0.953596	-0.835507	1.15485	-0.487674	-0.298983
ENSG00000102096	-1.19286	-1.08887	-0.293241	-0.770323	0.153598
ENSG00000102103	-2.29472	-1.33443	0.677589	-1.40077	0.875647
ENSG00000102109	-0.574544	0.645445	-0.946328	0.658484	-0.467055
ENSG00000102119	1.81211	0.571243	-0.294966	0.541385	-0.357966
ENSG00000102125	1.3024	-0.383311	0.349818	-0.46649	0.321951
ENSG00000102144	0.114153	-2.46097	1.01155	-1.98247	1.00806
ENSG00000102158	1.22784	2.28669	0.0622534	1.84336	0.184503
ENSG00000102172	1.7197	-1.10584	0.735665	-0.861435	0.608618
ENSG00000102178	-1.9639	-1.10276	-0.892015	-1.26612	-0.743576
ENSG00000102181	-0.87405	-0.888527	-0.110337	-0.840696	0.345294
ENSG00000102189	0.858011	1.66835	0.455675	1.46474	0.157944
ENSG00000102225	-0.667437	-2.03333	-0.490848	-1.88815	-0.520259
ENSG00000102226	-1.39534	-1.2762	1.4389	-1.16806	1.68805
ENSG00000102230	2.04101	0.23372	0.0498148	0.107889	-0.408355
ENSG00000102241	-0.69663	-0.868156	0.0460687	-0.696469	-0.182418
ENSG00000102271	-1.99534	0.249194	0.496665	-0.0657052	-0.026184
ENSG00000102302	-1.07656	-1.90015	-1.48306	-1.40536	-1.31787
ENSG00000102309	0.30822	-0.297397	0.314782	-0.213332	0.511145
ENSG00000102312	-0.700128	-1.14355	-1.11826	-0.952153	-0.754215
ENSG00000102316	-1.2178	-0.635442	0.732057	-0.55111	1.10179
ENSG00000102317	-1.15671	-0.183207	0.00948112	-0.0926003	-0.00946066
ENSG00000102385	-1.7603	-3.18818	-0.876451	-2.61595	-0.535773
ENSG00000102401	-0.563554	-1.99611	-1.13967	-1.75843	-0.793602
ENSG00000102409	-0.87672	-0.0964472	2.34892	-0.365956	1.97441
ENSG00000102452	-0.0152436	0.0182315	1.34041	-0.19722	1.3892
ENSG00000102468	1.7518	-2.48272	-2.06388	-2.14307	-1.39426
ENSG00000102471	0.555993	-1.66944	0.750497	-1.29902	1.18516
ENSG00000102531	1.4101	0.411347	-0.751591	0.551179	-0.244824
ENSG00000102543	0.435785	-0.736708	-0.0465934	-0.687933	-0.184543
ENSG00000102547	1.07287	-1.73815	-1.19074	-1.85523	-0.697404
ENSG00000102572	1.46652	-3.06952	-1.27617	-2.66678	-0.388663
ENSG00000102595	0.528927	0.971696	1.35279	0.918003	1.26069
ENSG00000102606	-0.429315	-0.94425	-1.26497	-0.877099	-0.629759
ENSG00000102678	-2.51666	-0.472665	0.32611	-0.717974	0.537019
ENSG00000102710	0.513399	1.24606	0.637134	1.1116	0.231775
ENSG00000102753	0.676446	-1.46097	-0.896202	-0.929416	-0.657016
ENSG00000102755	0.603644	1.07362	-1.1169	0.888752	-0.938102
ENSG00000102760	-0.26931	2.98435	0.204549	2.42063	0.273169
ENSG00000102763	-0.0576267	-0.650238	0.224373	-0.700599	-1.04794
ENSG00000102781	-0.0403468	-0.661402	-0.211258	-0.483144	-0.242401
ENSG00000102804	2.29763	0.941961	-0.229861	0.964509	-0.304708
ENSG00000102858	-1.50679	-0.778851	1.4462	-0.827601	1.3004
ENSG00000102878	-0.451191	-1.13369	0.437334	-0.902917	-0.0126143
ENSG00000102879	-2.28051	-1.87568	1.43384	-1.69077	1.29462
ENSG00000102882	0.64934	0.153976	2.04688	-0.135287	1.16851
ENSG00000102893	1.83091	-0.691969	0.476162	-0.516453	0.714647
ENSG00000102897	-0.279571	-1.65122	-1.66655	-1.15796	-0.543419
ENSG00000102898	-1.08029	-1.61123	-0.1306	-1.60961	-0.277253
ENSG00000102900	-2.6785	-0.494389	0.1324	-0.67612	0.39011
ENSG00000102901	-0.94988	0.322224	0.689601	0.283117	0.264929
ENSG00000102908	1.46857	-0.129464	-0.812939	-0.43525	-0.794724
ENSG00000102910	-1.3202	2.58389	0.19585	2.3317	-0.0969296
ENSG00000102921	-0.529892	0.410138	0.0111834	-0.0493635	-0.00080873
ENSG00000102931	-1.7738	-0.953847	-1.00687	-0.929914	-0.59187
ENSG00000102934	1.25123	2.22565	1.77397	1.49039	1.29417
ENSG00000102935	-0.215943	1.39836	-1.6234	1.11283	-1.60485
ENSG00000102974	-1.60851	0.227075	-0.549256	0.360367	-0.614084
ENSG00000102977	-0.0502824	-1.7051	-1.27728	-1.21987	-1.24366
ENSG00000102978	-2.04107	-0.984662	2.175	-0.534134	1.92777
ENSG00000102981	-2.1029	-0.841983	-0.19411	-0.808063	-0.348985
ENSG00000102984	-1.92523	-1.92497	0.255199	-1.55531	-0.140772
ENSG00000103005	-1.28404	-1.64894	-2.37461	-1.37212	-2.21844
ENSG00000103018	0.250184	-0.988482	-1.64526	-0.518209	-1.53449
ENSG00000103021	-0.927017	-1.84088	0.0481891	-1.8395	-0.216652
ENSG00000103024	1.22083	-0.513303	-0.765466	-0.434023	-0.251537
ENSG00000103034	-1.20503	-2.21174	-0.650303	-1.74871	-0.130668
ENSG00000103035	-1.20428	1.61052	-1.20974	1.19584	-1.09225
ENSG00000103042	-1.41435	-0.495871	-1.01632	-0.413359	-0.360835
ENSG00000103043	-1.45932	-1.75196	1.37698	-1.55057	0.998086
ENSG00000103051	1.67095	1.38755	-2.35588	1.18868	-1.49338
ENSG00000103056	-2.16008	-2.53464	-0.12788	-2.21797	-0.0434228
ENSG00000103066	2.05732	-1.23036	-0.0650609	-1.09466	0.0576591
ENSG00000103089	1.33188	1.60361	0.932562	1.33965	0.762331
ENSG00000103091	0.0732402	1.56349	1.41733	1.15329	1.01361
ENSG00000103111	2.93377	2.25362	0.0208785	1.65851	-0.228344
ENSG00000103121	-0.23675	-1.65314	-0.216978	-1.14752	0.0715094
ENSG00000103126	0.707169	-0.4893	0.00487591	-0.517656	-0.053914
ENSG00000103145	2.35532	0.000883862	0.41001	-0.0542543	0.304326
ENSG00000103148	0.817372	-0.871276	-0.179016	-0.547408	0.0568807
ENSG00000103154	-2.17029	-0.385936	2.57563	-0.705227	2.23669
ENSG00000103160	0.414066	-1.73592	0.20855	-1.89986	0.486523
ENSG00000103168	-1.39479	2.66227	-1.66862	2.23216	-1.4567
ENSG00000103174	-1.90827	-1.21105	-2.60837	-1.079	-1.82888
ENSG00000103175	0.732006	1.37046	1.13442	1.24202	1.17166
ENSG00000103184	-0.562752	1.94258	1.45534	1.37205	0.747409
ENSG00000103187	0.60024	0.543302	-0.70389	0.99671	-0.813515
ENSG00000103194	-0.31924	-0.522957	2.02528	-0.178379	1.33353
ENSG00000103197	0.606437	-0.864833	0.778396	-0.969453	0.87916
ENSG00000103202	0.406535	-0.543498	-0.505528	-0.117817	-0.581338
ENSG00000103227	-1.38006	-1.17421	2.08182	-0.9984	1.21666
ENSG00000103245	0.320811	-0.900321	-1.67141	-0.855272	-1.47664
ENSG00000103249	-1.9594	-2.20229	-0.799083	-1.84219	-0.679294
ENSG00000103253	-2.58303	-0.18445	-0.118156	-0.228139	0.0600647
ENSG00000103254	-1.79616	-1.41784	0.110652	-1.19285	0.0517263
ENSG00000103257	1.70695	0.618575	0.746166	0.606246	0.64694
ENSG00000103260	0.420226	2.17521	0.218653	1.88425	-0.20774
ENSG00000103264	0.155234	-2.01139	0.327347	-1.49914	0.338481
ENSG00000103266	-1.66897	-1.08891	-0.0367356	-1.02617	0.350058
ENSG00000103269	-3.40717	-1.83492	0.0143759	-1.56595	-0.281937
ENSG00000103275	-0.885295	0.162533	0.259528	0.219096	0.164193
ENSG00000103316	-0.99257	-0.925573	0.690232	-1.32859	0.938664
ENSG00000103319	-0.163952	-0.409878	1.68686	-0.229412	1.18955
ENSG00000103326	-2.35701	-0.751326	-0.740659	-0.38885	-0.544046
ENSG00000103335	0.452316	1.54301	-0.552187	1.43917	-0.455947
ENSG00000103342	1.39437	-0.575033	0.253602	-0.618064	0.177485
ENSG00000103351	1.19788	1.02162	1.63442	0.418818	0.690939
ENSG00000103353	0.470015	-2.37138	-0.482193	-1.99351	-0.637753
ENSG00000103356	1.49544	-0.991409	0.0821177	-1.02699	-0.0873288
ENSG00000103363	0.682227	0.973268	0.91195	0.872924	0.939662
ENSG00000103365	0.479604	-1.10177	0.491971	-1.05513	0.328067
ENSG00000103404	-0.647812	-0.261244	0.215729	-0.419815	0.262786
ENSG00000103415	-2.66941	-1.67767	0.796588	-1.35195	1.29992
ENSG00000103423	-0.992891	-0.908283	-0.253157	-0.848019	-0.233595
ENSG00000103429	0.950567	-1.58261	-2.29062	-0.99365	-1.51829
ENSG00000103449	0.832185	2.81693	0.437837	2.22756	0.476629
ENSG00000103479	-0.0106092	0.575267	-0.884999	0.240392	-1.11431
ENSG00000103485	0.977758	-0.245071	0.334585	-0.138032	0.0665806
ENSG00000103489	-2.12889	0.234756	0.554924	0.2158	0.550443
ENSG00000103494	0.411156	-1.20405	0.837927	-1.72611	0.379969
ENSG00000103495	-1.32174	-2.39636	0.0823312	-2.14718	0.168393
ENSG00000103496	-2.64231	-0.875087	-1.78918	-0.616859	-0.792304
ENSG00000103502	0.948549	0.367333	-0.426413	0.445571	-0.0923348
ENSG00000103507	0.551141	-2.16133	3.1079	-1.70137	2.0799
ENSG00000103510	-1.04319	3.29722	-1.329	2.49318	-0.810103
ENSG00000103512	0.0465919	-0.468912	1.32665	-0.560164	1.39385
ENSG00000103528	2.24525	0.605485	1.12559	0.630313	1.21539
ENSG00000103540	0.645835	2.21364	-1.12749	1.71896	-0.867266
ENSG00000103544	1.8303	-0.00955679	0.40162	0.152893	0.233059
ENSG00000103549	0.956839	-1.64685	0.343451	-1.29598	0.723021
ENSG00000103550	2.54247	0.547389	-1.5505	0.356466	-1.22931
ENSG00000103591	-1.5388	-2.15234	1.27091	-1.92707	0.931324
ENSG00000103647	-1.8156	-1.1128	-0.990763	-0.78406	-0.886999
ENSG00000103653	0.81122	0.431362	0.20702	0.772109	-0.0668774
ENSG00000103657	-2.05972	-1.06035	-0.564736	-0.827294	-0.848265
ENSG00000103723	0.473249	-1.77889	0.0602929	-1.64945	0.917511
ENSG00000103740	-0.0684697	0.785372	-0.637328	0.701601	-0.626061
ENSG00000103769	-1.09006	-2.65578	0.0171843	-2.15057	-0.0483658
ENSG00000103811	0.645738	0.975701	0.611544	0.745896	0.466699
ENSG00000103855	-0.179573	0.613306	0.197001	0.0560136	-0.34605
ENSG00000103888	0.215119	-1.64303	-1.38584	-1.13831	-2.08226
ENSG00000103932	2.0941	-0.0996288	-1.6522	-0.264481	-1.06758
ENSG00000103942	0.463487	0.741291	1.88925	0.490129	0.443707
ENSG00000103978	2.70991	2.47266	0.573841	2.22707	0.431624
ENSG00000103994	-1.45396	-1.13673	-1.68896	-0.861387	-1.48878
ENSG00000104059	-0.591882	0.0802954	1.9325	0.178981	1.32398
ENSG00000104064	-1.31928	-2.54666	-0.399992	-2.10696	-0.402702
ENSG00000104067	-0.659052	2.62167	0.644071	2.12897	0.235658
ENSG00000104093	-0.582232	-2.15062	-0.724181	-1.89704	0.105108
ENSG00000104112	0.257695	-0.142798	0.342169	0.0177027	0.213662
ENSG00000104131	0.817561	0.452168	-0.395609	0.534001	-0.297698
ENSG00000104133	-1.54579	0.779335	-0.352327	0.659292	-0.111776
ENSG00000104142	0.226869	-1.64258	-1.657	-1.51679	-1.33086
ENSG00000104154	-1.58863	0.00859885	-0.479994	-0.00540009	-0.164238
ENSG00000104164	-1.6873	0.845197	0.45008	0.820951	1.23956
ENSG00000104177	0.846779	-0.934087	-0.571248	-0.981163	-0.294849
ENSG00000104205	-0.268484	1.70586	-0.423	1.32082	-0.346767
ENSG00000104218	1.87413	0.652153	-0.238851	0.680115	0.327538
ENSG00000104219	-1.33953	1.29759	0.329771	0.848083	-0.217137
ENSG00000104228	-0.711294	-0.411467	-0.446139	-0.43334	-0.801347
ENSG00000104231	0.36531	-2.54273	0.467874	-2.17389	0.269755
ENSG00000104267	-1.55256	2.19461	-0.716465	1.69631	-0.497114
ENSG00000104290	1.78622	1.71952	0.277789	1.61328	0.32917
ENSG00000104320	-2.99088	-0.522882	-0.667264	-0.426174	-0.632744
ENSG00000104325	0.416591	1.97676	-2.08623	1.66269	-1.55021
ENSG00000104327	0.554314	-0.787243	1.10204	-0.77903	1.02153
ENSG00000104331	-1.67679	0.0478972	0.433274	-0.587412	0.0175501
ENSG00000104332	1.0051	-0.105196	0.157875	-0.23974	-0.477339
ENSG00000104341	-0.157473	-2.87004	-0.321719	-2.17722	-0.319673
ENSG00000104343	-1.98895	0.181695	-0.744861	0.217335	-0.430332
ENSG00000104361	-2.10302	-1.90957	-1.45515	-1.29157	-0.921885
ENSG00000104365	0.938489	0.838072	-0.441542	0.891562	-0.410567
ENSG00000104368	-0.518744	-0.0222289	-1.08624	0.430432	-1.40223
ENSG00000104369	-1.77121	-1.65457	-1.23053	-1.11825	-1.12084
ENSG00000104381	-1.54296	-1.9655	1.10147	-1.92266	0.686047
ENSG00000104388	-2.01307	-0.816448	1.35993	-0.650174	1.51466
ENSG00000104408	1.33068	0.263233	2.31781	0.762368	1.2877
ENSG00000104412	-1.17177	0.59155	0.941642	0.520356	0.722895
ENSG00000104419	1.15352	2.88892	0.498523	2.41447	0.31794
ENSG00000104435	0.488702	-1.65886	0.575069	-1.59008	1.0522
ENSG00000104442	0.33478	0.977096	0.784615	0.800975	0.914481
ENSG00000104447	2.6643	0.875542	-1.25319	0.897088	-1.26353
ENSG00000104490	-1.58769	-1.24075	-0.319251	-1.14542	-0.125517
ENSG00000104517	1.09658	1.63869	0.457061	1.6901	-0.160569
ENSG00000104522	-1.9272	-1.91895	1.97982	-1.538	1.50431
ENSG00000104524	-1.77193	-0.852937	-0.453161	-0.684056	-0.442271
ENSG00000104529	1.68165	1.15309	-0.168315	1.09781	0.373109
ENSG00000104549	-0.442725	0.567205	-0.524755	0.30633	-0.0194354
ENSG00000104613	0.370347	0.438624	1.13259	0.145027	1.03317
ENSG00000104635	0.842587	-1.94152	0.119889	-1.85207	0.0200246
ENSG00000104643	0.159457	-1.76136	-1.33275	-1.5225	-0.613072
ENSG00000104660	-0.178986	-1.06502	-0.364773	-1.21945	-0.707335
ENSG00000104671	0.917149	0.18598	0.702285	0.183524	0.447932
ENSG00000104679	-1.4972	-0.176241	-0.0803882	-0.0609188	-0.246276
ENSG00000104687	-0.892233	-1.98022	0.794782	-1.74207	0.726661
ENSG00000104695	0.118271	-0.44199	-0.292372	-0.561153	-0.509208
ENSG00000104714	0.624069	-0.565017	-0.781828	-0.214649	-0.408368
ENSG00000104722	-1.42032	-1.10709	-1.46246	-1.11961	-1.22413
ENSG00000104723	-1.16558	-0.0931084	1.31002	-0.313719	1.95505
ENSG00000104725	-2.42698	-1.18865	-1.42367	-1.6773	-0.74926
ENSG00000104728	1.30862	1.839	-0.43421	1.58491	-1.15282
ENSG00000104738	-0.410442	-1.90314	-1.16237	-1.49355	-0.235522
ENSG00000104763	-0.451223	-1.51862	1.65459	-1.38103	1.33885
ENSG00000104765	2.16153	-1.23721	1.23702	-1.61497	0.549918
ENSG00000104805	2.12583	-1.17457	0.742884	-0.853182	1.02218
ENSG00000104812	2.08838	2.02119	-1.8336	1.76403	-2.19358
ENSG00000104823	1.72856	-0.0621883	-0.397002	0.0770648	0.0254767
ENSG00000104824	0.248471	2.12421	0.720816	1.82191	0.0473805
ENSG00000104825	-0.794325	1.38409	-0.91081	1.13368	-1.15154
ENSG00000104833	-1.92548	0.649259	1.54469	0.177038	0.769815
ENSG00000104852	-0.272469	2.27502	0.886139	1.73155	0.897774
ENSG00000104853	-1.91061	-1.88485	0.470932	-1.26865	0.358213
ENSG00000104859	1.67794	1.54614	-0.912171	0.935208	-0.400472
ENSG00000104863	-2.0732	-1.26535	-0.791281	-1.1484	-0.330206
ENSG00000104866	-0.27915	-1.05773	-2.01753	-0.94587	-1.24196
ENSG00000104870	1.85831	1.3749	-0.919881	1.22559	-1.19726
ENSG00000104872	-0.495279	-1.87142	2.894	-1.86791	2.08315
ENSG00000104880	-0.202589	-0.496224	-1.99382	-0.334961	-1.16078
ENSG00000104884	1.50176	-1.83984	-1.71725	-1.16373	-1.61921
ENSG00000104885	0.30643	0.220547	-0.327038	0.416534	-0.81913
ENSG00000104886	-1.68437	-1.9932	-1.28226	-1.65626	-0.776021
ENSG00000104888	-0.623979	-2.2605	1.3612	-1.82119	0.966077
ENSG00000104897	1.17558	0.314263	0.616205	0.285931	0.0299159
ENSG00000104904	-0.319239	-0.319145	0.0986767	-0.22514	0.330643
ENSG00000104907	0.330612	0.707633	-0.798281	0.738396	-0.530434
ENSG00000104915	0.0502925	-0.284166	0.554591	0.00193802	0.773022
ENSG00000104936	1.50985	0.258599	-2.00624	0.280629	-1.42142
ENSG00000104946	0.529521	2.69083	0.738257	2.19477	-0.200336
ENSG00000104957	0.113524	1.79619	1.45245	1.52362	1.12482
ENSG00000104960	1.9072	2.62377	1.6159	2.02996	0.581383
ENSG00000104964	-0.871062	-0.587177	-1.15993	-0.407924	-1.6325
ENSG00000104967	0.962228	0.0210384	1.3131	-0.0689417	0.926576
ENSG00000104969	-0.57333	0.865279	0.336807	0.975253	0.146227
ENSG00000104973	0.732484	-0.538651	2.55048	-0.766644	1.97661
ENSG00000104976	1.63544	-0.379881	1.48878	-0.51585	0.663939
ENSG00000104979	-0.367708	-0.527965	0.326807	-0.476194	0.45084
ENSG00000104980	-0.732574	-0.351476	-1.44727	0.301228	-1.49877
ENSG00000105053	1.25742	-0.652686	1.53224	-1.01572	0.935701
ENSG00000105058	-1.45474	0.446921	-0.0222046	0.407766	-0.1133
ENSG00000105063	-2.95985	-3.18631	0.755201	-2.7854	0.0615049
ENSG00000105088	-0.235891	1.3953	-0.821926	1.5409	-0.535124
ENSG00000105127	0.283543	-0.11356	0.0441822	-0.0551707	-0.510548
ENSG00000105135	2.61623	1.79396	1.52155	1.34865	0.931893
ENSG00000105136	-0.86825	-0.9596	-0.574537	-0.130663	-0.199287
ENSG00000105143	-2.13602	-0.15743	0.2838	-0.104046	0.583641
ENSG00000105171	3.29846	-0.437944	-1.29181	-0.367982	-0.830621
ENSG00000105176	-0.402799	-1.27703	-1.96897	-1.12578	-1.24669
ENSG00000105185	-2.29675	-0.743677	-0.438094	-0.785004	0.0734973
ENSG00000105186	2.20712	0.311392	0.534245	0.647936	0.189826
ENSG00000105193	1.37478	1.81757	-0.408652	1.66084	-0.517916
ENSG00000105197	1.53011	-0.0577581	-0.27077	-0.0672156	-0.257385
ENSG00000105202	0.743255	0.188948	-0.430056	0.277501	-0.502868
ENSG00000105204	-2.50864	-1.71299	-1.37876	-1.25943	-0.796273
ENSG00000105220	-2.04474	-3.1781	0.688654	-2.50166	1.37183
ENSG00000105221	1.84043	2.26523	-0.250183	1.76988	-0.187604
ENSG00000105223	-1.08829	-1.63531	0.658754	-1.25713	1.28339
ENSG00000105229	0.405448	1.22976	0.103747	0.988699	-0.000756144
ENSG00000105245	0.268985	-1.72228	1.25766	-1.23322	1.1018
ENSG00000105254	-0.342041	2.75235	2.0056	2.25367	1.93311
ENSG00000105255	-2.74857	0.844502	0.245959	0.228823	0.0391212
ENSG00000105258	-0.875408	-1.09854	-0.5003	-0.596131	-0.218152
ENSG00000105270	-1.15553	-1.34269	0.0540455	-1.17392	0.0134628
ENSG00000105278	0.558387	-0.97211	0.704887	-0.783801	0.0720069
ENSG00000105290	-0.190482	1.47283	1.81408	1.10719	1.28538
ENSG00000105323	-0.967514	2.39608	-0.733795	2.00541	-0.892322
ENSG00000105325	1.57676	-0.880484	1.36442	-0.926851	0.993272
ENSG00000105339	1.45458	-1.20831	0.354684	-0.804789	0.440078
ENSG00000105341	-1.79825	0.88701	0.654253	0.680768	0.702244
ENSG00000105355	2.8345	1.89243	0.77443	1.53711	0.503615
ENSG00000105357	-1.28104	1.95101	-0.983628	1.49405	-1.06763
ENSG00000105364	-1.57663	-0.704342	-0.678889	-0.381664	0.0100783
ENSG00000105372	4.20543	1.37629	0.716409	1.34472	0.504362
ENSG00000105373	0.110647	2.55594	0.265862	2.61484	0.39487
ENSG00000105376	0.600412	-0.686469	1.73084	-1.0836	1.30116
ENSG00000105379	-0.100586	0.970633	-0.280125	0.88235	-0.017911
ENSG00000105393	2.18719	0.354714	-0.303567	0.0447558	-0.428612
ENSG00000105397	2.0639	2.20836	-0.665624	1.88156	-0.905448
ENSG00000105401	-0.320245	-1.01815	1.55617	-0.810502	1.0941
ENSG00000105402	-1.36978	-2.34535	-0.57754	-1.82872	-0.00384336
ENSG00000105404	-1.29432	-0.417687	-0.567324	-0.214555	-0.102474
ENSG00000105409	-1.76342	-3.33117	0.925051	-2.67124	1.03392
ENSG00000105419	-0.803769	0.560837	1.43192	0.718707	1.03766
ENSG00000105426	2.19213	0.230439	-0.376745	0.210502	0.0426522
ENSG00000105429	-1.46926	-0.971467	-2.35938	-0.763259	-1.53251
ENSG00000105438	1.13814	-0.129927	-0.423826	-0.19207	-0.534967
ENSG00000105443	-1.50849	-0.942305	-0.564246	-0.617535	0.177977
ENSG00000105499	1.51841	1.54315	0.292528	1.16834	0.0887987
ENSG00000105514	1.31939	-1.38776	-2.35577	-1.04285	-2.08992
ENSG00000105516	-0.708838	0.762479	2.0675	0.855225	1.18453
ENSG00000105518	2.42058	-0.169175	2.06508	0.245728	1.77527
ENSG00000105520	-1.10726	-0.0618288	0.917335	0.00779987	0.78363
ENSG00000105552	0.126099	0.0165708	0.0754923	0.346602	0.0665511
ENSG00000105568	1.12308	-0.659171	0.241412	-0.562315	0.885451
ENSG00000105576	0.903166	-0.560431	-1.39092	-0.969632	-1.00131
ENSG00000105583	1.78698	0.560043	-0.435888	0.608448	0.227783
ENSG00000105605	-1.68246	-0.593899	-1.38282	-0.45877	-1.54432
ENSG00000105613	0.432226	-0.675147	-0.220137	-0.50326	0.321998
ENSG00000105618	-0.725536	-0.350092	-0.0188605	-0.164372	0.465491
ENSG00000105619	-0.310076	-0.674665	-0.596945	-0.762788	-0.313464
ENSG00000105640	-1.21328	-0.490884	-2.06233	-0.257744	-1.87871
ENSG00000105642	-0.791498	-1.51633	-0.640261	-2.22731	-0.594389
ENSG00000105643	1.51006	2.0451	-0.782319	1.67062	-1.03229
ENSG00000105649	-2.54784	-2.38906	-0.418185	-2.22554	-0.260823
ENSG00000105655	-1.95937	-0.900233	-0.31919	-0.440729	0.310679
ENSG00000105662	-0.524736	-0.446892	-0.195798	-0.471408	-0.294559
ENSG00000105663	0.0372728	-0.567729	0.20714	0.0394188	-0.122852
ENSG00000105669	1.26295	-0.3284	0.491958	0.156072	0.844886
ENSG00000105671	-0.673514	0.0686722	2.1111	-0.0966707	1.79009
ENSG00000105676	0.230136	-1.44713	-1.49191	-0.836378	-0.807598
ENSG00000105677	0.313817	-1.47367	-0.110987	-1.42786	0.376635
ENSG00000105695	1.10791	2.57058	1.62973	1.86296	1.08171
ENSG00000105696	0.150848	-0.0589715	0.849281	0.151255	1.16785
ENSG00000105698	-2.17887	1.24914	0.0135951	1.19156	-0.0882661
ENSG00000105700	0.930492	0.492912	-0.144615	0.323521	0.583689
ENSG00000105701	-0.489853	0.0538097	0.0781784	0.0888564	0.120417
ENSG00000105705	1.72382	-0.199461	0.0985115	0.219025	0.4046
ENSG00000105711	-1.68054	-1.97438	-2.90815	-1.83176	-2.54493
ENSG00000105722	-0.030455	0.0855164	-0.29839	0.385128	-0.502496
ENSG00000105723	-2.38327	-1.26979	-0.649789	-0.872549	-1.32182
ENSG00000105726	1.026	0.53485	0.778501	0.818052	0.422568
ENSG00000105737	-1.16589	-1.44791	-0.855807	-1.1376	0.645608
ENSG00000105767	-1.07227	2.85867	0.911216	2.18356	1.12534
ENSG00000105771	0.504283	0.048213	-0.0624779	0.0142791	0.226344
ENSG00000105778	-0.647743	-0.0997849	2.24585	-0.210782	1.79769
ENSG00000105784	0.17647	-0.443501	0.85555	-0.34395	0.915804
ENSG00000105793	0.955039	-1.85837	0.978368	-2.0125	-0.303291
ENSG00000105810	-0.699054	0.810513	0.495252	0.499828	-0.236178
ENSG00000105819	0.341987	-1.59861	-0.016252	-1.30659	0.157405
ENSG00000105821	2.81124	1.02942	0.26977	1.17224	0.179661
ENSG00000105835	1.58892	1.41573	1.55605	1.41265	1.44721
ENSG00000105849	1.23165	-0.126576	1.29001	0.178868	0.712381
ENSG00000105854	0.900748	3.47735	0.583922	3.01554	0.436089
ENSG00000105856	1.01105	0.272451	-0.871445	0.377487	-0.424502
ENSG00000105875	-0.294032	0.552676	-0.505164	0.428068	0.0547335
ENSG00000105887	2.72626	-2.5917	-2.00595	-2.02023	-1.08636
ENSG00000105894	1.62892	2.94775	0.44465	2.59201	0.290909
ENSG00000105928	-2.78774	-1.24904	-0.343601	-1.26512	-0.412858
ENSG00000105939	1.30845	1.34752	0.993734	1.08298	0.229377
ENSG00000105953	0.0641398	-1.2592	-1.03186	-0.88527	-0.683369
ENSG00000105963	0.425595	-0.175374	0.114896	0.103125	0.289146
ENSG00000105968	1.99252	-0.366138	-0.599414	-0.464731	-0.652502
ENSG00000105983	0.724353	-3.1846	0.345578	-2.85417	0.159502
ENSG00000105993	1.30048	0.849895	-0.773377	0.935805	-0.612688
ENSG00000106009	0.713342	0.943957	1.33317	1.02785	0.563605
ENSG00000106012	-2.19385	-1.58632	-0.0422673	-1.57325	0.134526
ENSG00000106028	-0.426197	-2.00471	-0.544875	-1.33833	-0.419933
ENSG00000106049	1.04584	0.243952	1.76457	0.0621847	1.14306
ENSG00000106052	1.72026	0.173663	0.138832	0.132787	-0.243299
ENSG00000106069	2.55883	-0.423094	-1.01536	-0.377552	-0.472911
ENSG00000106070	-0.506246	-1.391	-0.210769	-1.20733	0.0923051
ENSG00000106078	1.0172	-0.0312804	-1.75835	-0.268777	-1.24736
ENSG00000106089	-1.62444	-2.12999	1.51155	-1.89894	1.0141
ENSG00000106105	0.240684	-2.81623	0.732811	-2.34054	0.56126
ENSG00000106123	0.741903	-2.23455	-2.53439	-2.13401	-1.63954
ENSG00000106153	-0.378001	1.10037	0.967229	0.97825	1.08331
ENSG00000106211	3.12183	0.0226997	0.047337	0.361488	-0.0108247
ENSG00000106236	-0.736789	-0.824895	-0.353969	-0.6099	-0.472671
ENSG00000106244	0.327144	-1.68085	0.05084	-1.36933	0.393941
ENSG00000106245	-1.91939	-0.824133	0.862838	-0.591627	0.612547
ENSG00000106261	4.07908	3.73562	0.678092	2.76737	0.2757
ENSG00000106263	1.07504	-0.143247	-0.099649	-0.169175	0.0876993
ENSG00000106266	-0.663285	-0.42591	-2.11023	-0.388009	-1.44053
ENSG00000106278	2.35903	2.02083	-1.02916	1.6833	-0.981109
ENSG00000106290	-0.687745	-2.48833	0.437483	-2.22969	0.225666
ENSG00000106299	0.195608	-0.522039	-0.483287	-0.322287	-0.208707
ENSG00000106346	3.47594	1.6089	0.964943	1.55819	0.985512
ENSG00000106348	-1.85468	-1.86734	-1.7173	-1.63509	-0.882727
ENSG00000106351	0.908383	0.00288248	0.628067	0.0268799	0.597841
ENSG00000106355	0.981876	0.842406	0.431708	0.876848	0.241393
ENSG00000106367	-1.87045	-3.02802	0.419737	-2.29721	0.68284
ENSG00000106392	1.38194	1.97048	0.376235	1.41507	0.176683
ENSG00000106397	1.09297	2.15853	0.50033	1.84638	0.600746
ENSG00000106400	3.05694	1.38832	0.41573	1.19359	0.111044
ENSG00000106415	-0.257878	-1.04347	-0.0332553	-0.917183	0.228781
ENSG00000106443	1.96322	1.41053	0.504628	1.38194	0.549968
ENSG00000106459	-1.13968	-1.78217	-0.777765	-1.22614	-0.563601
ENSG00000106460	-1.1906	0.0479871	-0.740908	-0.0139604	0.29802
ENSG00000106477	2.04717	-0.953975	-0.563287	-1.1916	-0.634377
ENSG00000106479	-0.78484	-0.749989	0.0810227	-0.70818	-0.144076
ENSG00000106484	1.56921	1.69603	0.0240863	1.62019	0.283333
ENSG00000106524	-1.13658	-1.563	1.1074	-1.30905	0.93405
ENSG00000106537	-1.33617	-1.3817	-1.17709	-1.13221	-0.86519
ENSG00000106554	0.579821	-2.31267	0.477995	-1.5529	0.346932
ENSG00000106588	-0.698825	-0.853751	0.800595	-0.360028	0.308609
ENSG00000106591	-1.21672	-0.730906	-0.409066	-0.468719	-0.442929
ENSG00000106603	-2.90068	-2.41027	0.305251	-1.8994	-0.105436
ENSG00000106605	1.07482	-1.33728	2.16212	-1.3224	1.72549
ENSG00000106608	-0.782797	-0.0723647	1.83456	-0.0968969	1.72825
ENSG00000106609	0.210119	-0.30889	-0.418841	-0.171077	-0.435728
ENSG00000106615	1.49306	-0.92408	-0.67955	-0.476181	0.114486
ENSG00000106617	-0.837162	-2.43281	0.647486	-1.94228	0.757894
ENSG00000106624	1.87783	1.41858	1.12731	1.36259	0.94569
ENSG00000106628	1.39558	0.159562	0.0563214	-0.0633044	0.16048
ENSG00000106635	-1.48522	-0.277091	0.231298	-0.0492229	-0.181868
ENSG00000106636	-0.530153	1.34352	0.844367	0.984678	0.291415
ENSG00000106638	0.659647	-0.079043	1.70364	-0.0167265	1.42173
ENSG00000106665	0.177903	-0.0500151	0.779802	-0.220416	0.378652
ENSG00000106682	-2.24599	-1.81096	3.10343	-1.56797	2.33365
ENSG00000106683	-1.81286	-3.80304	-3.56741	-2.76031	-2.39379
ENSG00000106688	-2.37862	-1.59608	-0.476545	-1.47696	-0.0136083
ENSG00000106689	4.40958	1.10937	-1.46304	1.11721	-1.121
ENSG00000106692	0.220814	-0.895309	-2.14246	-1.11063	-2.4491
ENSG00000106701	-0.230871	0.428826	-0.104633	-0.084187	0.0211805
ENSG00000106723	0.385707	-1.34475	0.292681	-1.42985	0.501515
ENSG00000106733	-0.660014	-0.183579	0.233825	-0.354696	0.388782
ENSG00000106771	1.61734	1.66352	0.773017	1.52343	0.723787
ENSG00000106772	0.793542	-1.54999	0.860355	-1.67421	0.355717
ENSG00000106780	-1.98511	1.34946	-0.964278	1.07411	-0.767002
ENSG00000106789	0.312014	-1.7892	-0.0901768	-0.948802	-0.317055
ENSG00000106803	-1.47228	0.610497	-0.788458	0.634759	-0.376785
ENSG00000106829	2.2587	1.45405	1.78596	0.954366	1.41003
ENSG00000106852	-2.60581	-1.44026	-0.0392082	-1.74747	0.562936
ENSG00000106853	2.8025	-2.3232	-0.0159102	-1.91312	0.415656
ENSG00000106976	-1.00786	-2.93071	0.292889	-2.39712	0.635003
ENSG00000106991	1.7442	0.108553	-0.0489471	-0.17349	-0.0795209
ENSG00000106992	0.576712	0.693007	-2.47366	0.723447	-1.6727
ENSG00000106993	1.74244	0.575104	0.768796	0.0917127	-0.232758
ENSG00000107021	1.04954	-1.77207	-1.51779	-1.51305	-1.1159
ENSG00000107036	1.19296	-0.801476	-1.1731	-0.622904	-1.41804
ENSG00000107077	-1.43977	-0.74161	1.05326	-0.321899	0.471358
ENSG00000107104	-1.58655	3.21177	0.659931	2.60439	0.316479
ENSG00000107105	0.0936843	-3.34349	-1.31966	-2.73969	-0.42132
ENSG00000107130	-1.84779	-1.53043	-1.32411	-1.24597	-1.16295
ENSG00000107140	-1.13251	-0.574822	1.351	-0.497896	1.10086
ENSG00000107147	-0.282158	-1.30562	0.374114	-1.11057	0.473069
ENSG00000107164	-0.459119	1.45644	1.67633	0.94054	1.21076
ENSG00000107175	0.17043	-0.310432	0.0846434	-0.29296	0.18886
ENSG00000107185	-0.522608	-0.324533	-0.137405	-0.652535	-0.33228
ENSG00000107186	2.59252	1.55804	0.632649	1.47865	0.528689
ENSG00000107223	-0.795954	-1.11411	1.64634	-0.96642	1.23735
ENSG00000107242	-1.40875	-2.80156	-0.924932	-2.4151	-1.08793
ENSG00000107262	-1.51257	0.0439024	-1.8885	-0.0611544	-1.01894
ENSG00000107263	-2.46305	-2.73695	-2.38082	-1.95076	-1.82903
ENSG00000107281	1.62723	0.305582	-0.304073	0.582313	0.388562
ENSG00000107282	1.971	-1.42878	-0.798324	-1.62699	-0.979138
ENSG00000107290	-0.35111	-0.289336	0.488618	-0.165429	-0.0437511
ENSG00000107295	-0.538536	-1.79339	1.41101	-1.4949	1.33828
[truncated: 6,858 more rows]

## Sheet: S4 - Cross-disorder Z-scores
Supplemental Table 4 : Cross-Disorder DGEA Z-Scores
	AUT-SCZ	AUT-BPD	SCZ-BPD
ENSG00000000419	0.949634	-1.10314	-1.02533
ENSG00000001084	-3.19814	-0.674995	0.393901
ENSG00000001167	0.105488	0.0189107	-0.144805
ENSG00000001460	-0.107529	-0.0290086	0.607157
ENSG00000001461	0.883742	0.964206	0.653786
ENSG00000001497	0.202225	-0.11624	-0.0434348
ENSG00000001561	-4.21662	-2.87049	0.264091
ENSG00000001629	3.37266	1.87744	0.516586
ENSG00000001631	1.44069	0.0190963	0.33848
ENSG00000002330	0.501985	-0.0514835	-0.0538273
ENSG00000002549	2.46545	1.36279	0.269032
ENSG00000002586	3.4502	-0.151259	0.156334
ENSG00000002746	2.52556	0.759754	2.29381
ENSG00000002834	4.9699	2.56179	1.57913
ENSG00000002919	0.955531	4.88011	0.191912
ENSG00000003056	0.338464	-0.829596	-0.708998
ENSG00000003137	4.94879	1.57041	1.68373
ENSG00000003147	2.44507	0.874473	-0.589013
ENSG00000003249	2.35583	1.55974	0.779124
ENSG00000003393	-1.3127	-0.434231	1.03487
ENSG00000003509	0.0690145	-0.445587	-0.534657
ENSG00000003756	1.69871	1.55782	2.77483
ENSG00000003987	3.91543	-0.0367982	-0.260181
ENSG00000004059	6.77928	0.190225	-0.684422
ENSG00000004142	0.691935	-0.441319	-0.309611
ENSG00000004399	-0.511637	-0.279251	-0.00520942
ENSG00000004455	0.0147995	0.275535	0.488842
ENSG00000004478	-0.368706	-0.350638	0.521083
ENSG00000004487	0.0209426	-0.949102	-0.115639
ENSG00000004534	-2.36823	0.7361	-3.34864
ENSG00000004660	-0.240389	0.252635	-1.26001
ENSG00000004766	1.9513	-0.976853	-1.28394
ENSG00000004777	-0.109181	0.973415	0.230279
ENSG00000004779	-2.24041	-0.599003	0.313068
ENSG00000004799	-1.63037	-1.17738	-0.466022
ENSG00000004848	4.76015	0.42265	0.787
ENSG00000004866	-1.42189	-0.794217	0.474157
ENSG00000004897	-3.37651	-1.48364	1.34388
ENSG00000004975	-0.501952	0.752823	-0.455317
ENSG00000005007	3.92699	-0.684069	-0.816292
ENSG00000005020	-1.00027	-0.49689	0.431003
ENSG00000005022	2.83863	7.0466	2.32137
ENSG00000005075	-0.719443	0.0706161	-0.726994
ENSG00000005100	-0.978813	-0.455473	0.53183
ENSG00000005194	2.7219	-0.724091	-1.33452
ENSG00000005206	0.724748	0.788113	0.268592
ENSG00000005238	-0.801591	0.153128	-0.0709476
ENSG00000005249	0.0330636	-0.00153423	-1.18495
ENSG00000005302	-0.664749	-0.351231	0.322421
ENSG00000005339	-1.43408	0.739179	-0.61461
ENSG00000005379	-0.0133019	1.06046	-0.0815114
ENSG00000005436	-0.941548	-0.445385	0.52955
ENSG00000005448	-1.02378	0.00320295	-0.550961
ENSG00000005469	-0.0138786	-0.871247	0.120078
ENSG00000005483	3.16667	-0.105076	-0.126825
ENSG00000005486	0.0368026	1.42787	0.211851
ENSG00000005513	3.53858	1.29581	1.45789
ENSG00000005700	-0.851241	-2.70237	1.29509
ENSG00000005801	-0.0369291	-0.0242039	0.26158
ENSG00000005810	-2.50944	-1.18173	1.02735
ENSG00000005812	-1.13295	-0.0397926	0.0360366
ENSG00000005882	2.27992	0.504321	0.424864
ENSG00000005884	-0.287874	0.11615	-0.260872
ENSG00000005889	-0.0378089	-0.510434	-0.0831306
ENSG00000005893	-2.03185	-0.764987	1.299
ENSG00000005955	-2.11826	-1.49281	0.396833
ENSG00000006007	-0.33625	0.00518629	0.135357
ENSG00000006015	-1.33569	1.92514	0.0762705
ENSG00000006016	-0.353368	0.676725	-1.31766
ENSG00000006025	-0.554561	-0.818051	1.04036
ENSG00000006042	0.155252	0.0289347	0.277663
ENSG00000006071	-0.597937	0.499885	-1.35231
ENSG00000006114	0.68708	-0.438084	-0.437004
ENSG00000006116	-0.519536	-0.0252863	0.0708689
ENSG00000006118	-1.22965	1.78775	-0.362798
ENSG00000006125	2.92338	-0.713431	-1.44161
ENSG00000006128	-0.18501	0.118856	-0.791152
ENSG00000006194	-0.934466	-0.0277907	0.136826
ENSG00000006210	1.13	0.294984	0.112132
ENSG00000006282	-9.641e-05	0.000830356	-0.0718326
ENSG00000006283	7.30545	1.27557	1.73558
ENSG00000006432	-0.710768	-0.377467	1.18627
ENSG00000006451	3.02318	1.91934	0.15183
ENSG00000006459	0.465175	-0.172271	-0.0807267
ENSG00000006468	-0.220054	-0.0177244	-0.150811
ENSG00000006530	10.084	0.345945	-0.0134227
ENSG00000006576	-0.324781	0.620758	-0.527786
ENSG00000006625	-1.58394	-0.189863	0.0816313
ENSG00000006652	5.23899	1.96316	-1.10923
ENSG00000006712	1.12473	2.76018	0.192687
ENSG00000006715	-0.269797	-0.0120172	-0.336173
ENSG00000006740	2.58949	2.3402	3.01227
ENSG00000006744	0.381601	-0.0461444	-0.0830231
ENSG00000006831	-1.89888	-0.529238	1.14394
ENSG00000007047	-8.02929	-2.6197	1.97197
ENSG00000007080	-0.721186	-0.253312	0.14165
ENSG00000007168	1.31708	-0.741361	-1.02285
ENSG00000007202	1.1147	0.720332	0.167147
ENSG00000007237	3.72248	-0.953463	-0.0462585
ENSG00000007264	0.116095	3.4402	0.0279317
ENSG00000007372	3.39092	-0.783996	-1.55774
ENSG00000007376	0.200703	-0.00433607	-0.119955
ENSG00000007392	-0.13957	0.0619836	-0.542371
ENSG00000007402	4.98039	1.24887	0.767401
ENSG00000007516	0.0101602	0.265599	-0.180741
ENSG00000007520	0.415948	-0.77484	-0.0425999
ENSG00000007541	-0.058986	-0.0676149	0.184193
ENSG00000007545	-0.451963	1.33835	-0.196392
ENSG00000007923	5.16848	0.488778	1.4685
ENSG00000007944	-0.145099	-1.37854	0.069387
ENSG00000008018	0.905887	0.90942	0.833746
ENSG00000008056	-1.91973	0.282351	-1.55624
ENSG00000008083	4.16618	0.902187	-0.180978
ENSG00000008118	0.373432	-0.178	-2.37405
ENSG00000008130	-0.120335	-0.113077	0.754515
ENSG00000008256	-3.0801	0.967766	-0.195232
ENSG00000008277	5.29008	2.08429	1.47688
ENSG00000008282	0.628976	0.192842	0.457333
ENSG00000008283	-2.18288	-0.101016	-0.882443
ENSG00000008294	1.98463	-0.550854	-1.29662
ENSG00000008300	0.305823	0.833969	0.453123
ENSG00000008324	-1.06649	-0.218805	-0.11156
ENSG00000008382	4.49409	1.96762	0.818701
ENSG00000008394	1.13221	-1.31654	-0.186725
ENSG00000008441	-0.75787	0.36736	-0.758078
ENSG00000008513	1.81628	0.602618	0.135871
ENSG00000008710	-1.67295	-2.57551	1.39367
ENSG00000008735	-0.249805	0.263768	-0.121158
ENSG00000008838	-0.888375	-0.527115	0.291225
ENSG00000008853	7.29119	7.16434	3.28032
ENSG00000008869	1.13724	0.354705	0.00524135
ENSG00000008952	3.00769	1.68855	0.417681
ENSG00000008988	-0.891922	0.81582	-0.557299
ENSG00000009307	1.58303	1.35383	-0.429041
ENSG00000009335	-3.45487	1.06209	-0.661243
ENSG00000009413	0.206264	0.0499229	-0.519111
ENSG00000009694	-0.0720909	-1.81512	0.205738
ENSG00000009830	1.86784	-2.02316	-1.68792
ENSG00000009844	-0.880747	-1.01455	0.326203
ENSG00000009950	0.772997	1.16481	0.133085
ENSG00000009954	5.9055	-4.0666	-1.89754
ENSG00000010017	8.2924	6.3575	4.89087
ENSG00000010165	3.04778	2.15713	2.02996
ENSG00000010219	0.390835	-0.388912	0.00337082
ENSG00000010244	-2.75989	-1.82278	2.79581
ENSG00000010256	3.13766	2.37003	0.416388
ENSG00000010270	-0.0896685	0.0462301	-0.503117
ENSG00000010278	5.01717	4.20205	2.83798
ENSG00000010282	-4.40613	1.15145	-0.583233
ENSG00000010295	0.153546	2.90337	0.564679
ENSG00000010322	-1.6241	1.49142	-1.2168
ENSG00000010404	2.58146	-0.577386	-0.318658
ENSG00000010438	3.88598	2.24821	1.0811
ENSG00000010626	-0.0839863	0.147981	-0.0942376
ENSG00000010803	-0.0684376	-0.227869	-0.00349043
ENSG00000010810	-0.431542	0.0254243	-0.792424
ENSG00000010818	1.28315	0.605646	-0.283798
ENSG00000011007	-0.0491037	-0.0168978	0.0646307
ENSG00000011009	1.82995	-1.6689	-0.40565
ENSG00000011021	1.27293	0.76222	0.264893
ENSG00000011083	2.31741	0.232987	-0.0561556
ENSG00000011105	0.96852	0.707118	0.950028
ENSG00000011114	-0.832936	1.09748	-1.78902
ENSG00000011201	-0.114123	0.113343	-0.107157
ENSG00000011243	1.90053	0.311369	0.588821
ENSG00000011258	-0.0964745	-0.117118	1.07793
ENSG00000011260	0.441207	0.557798	0.0286107
ENSG00000011275	-0.0138043	0.028453	-1.01316
ENSG00000011295	-1.54377	0.109212	-0.553817
ENSG00000011304	3.75491	-3.9074	-1.39093
ENSG00000011332	-1.20782	0.770404	-0.311931
ENSG00000011347	0.348312	-0.279711	-1.94356
ENSG00000011376	0.207118	0.0399099	0.0792257
ENSG00000011405	2.13328	-0.508551	-1.01789
ENSG00000011426	1.2136	0.537794	0.737816
ENSG00000011451	0.0234558	0.417866	-0.0318278
ENSG00000011454	0.244304	0.0740169	0.293634
ENSG00000011465	0.101707	0.290879	0.00707966
ENSG00000011485	6.61541	-0.399083	-1.15053
ENSG00000011523	7.0064	-1.97599	-0.140113
ENSG00000011566	0.0022487	-0.0105394	-0.285601
ENSG00000011677	0.409548	-0.735259	-2.34938
ENSG00000012061	0.0523424	0.273037	-0.0953483
ENSG00000012124	2.75805	0.861532	0.922288
ENSG00000012171	4.13295	1.70534	2.20689
ENSG00000012174	1.19722	1.02706	0.625958
ENSG00000012232	-0.190634	-0.11969	-0.0640447
ENSG00000012660	-0.903579	-0.357193	1.14419
ENSG00000012822	-0.0235558	-0.0839893	0.546729
ENSG00000012963	1.57886	2.60426	1.70501
ENSG00000012983	0.277549	0.00464408	0.752303
ENSG00000013016	3.04617	1.27544	0.423117
ENSG00000013275	-0.415249	-2.02882	-0.036835
ENSG00000013288	-0.465675	0.250654	-0.694146
ENSG00000013297	8.90924	3.2485	2.92385
ENSG00000013306	0.00640043	-0.0444848	-0.0483691
ENSG00000013364	-1.60997	6.38167	0.0233944
ENSG00000013374	0.747186	2.9284	0.0402033
ENSG00000013375	-0.185259	-0.0350575	-0.04085
ENSG00000013392	2.05902	-0.650255	-1.13125
ENSG00000013441	-1.33889	-0.382175	0.16007
ENSG00000013523	-0.0610363	0.114066	-1.56129
ENSG00000013561	-2.8915	-1.1796	0.561271
ENSG00000013583	1.12951	1.04011	-0.247168
ENSG00000013619	0.86488	-1.62859	-0.521487
ENSG00000014123	0.0210998	0.0124016	1.72569
ENSG00000014216	0.999155	0.579456	0.301149
ENSG00000014641	6.57722	-1.50691	-1.49067
ENSG00000014824	1.61422	-2.16175	-2.60565
ENSG00000014919	-0.233962	0.358874	-0.907641
ENSG00000015153	3.13442	-3.29655	-0.210592
ENSG00000015171	0.848066	1.81539	0.256596
ENSG00000015475	1.18958	-0.831265	-0.480289
ENSG00000015479	-0.147241	0.175877	-0.29608
ENSG00000015532	0.00617839	0.178656	-0.0685022
ENSG00000015592	0.0570126	0.0162649	0.391048
ENSG00000015676	4.0899	0.72153	-0.378876
ENSG00000016864	0.919391	0.459983	0.499935
ENSG00000017260	-0.602739	-1.14125	1.46954
ENSG00000017373	-0.182783	0.0208839	-0.0217901
ENSG00000017483	-0.463198	0.395656	-0.0878954
ENSG00000017797	0.668635	0.749659	0.34586
ENSG00000018189	-0.0325908	0.0709735	-2.09483
ENSG00000018236	0.98253	-0.978202	-2.25002
ENSG00000018510	0.0236066	0.0855234	0.496121
ENSG00000018610	0.652143	0.530034	0.143421
ENSG00000018625	2.96744	-0.816755	-2.28534
ENSG00000019144	5.50764	2.82134	3.14225
ENSG00000019505	-2.22207	-0.0368249	-0.128503
ENSG00000019582	0.277805	0.171237	-0.0221114
ENSG00000019995	-0.343932	0.814879	-1.28702
ENSG00000020129	0.380308	0.0477903	0.242129
ENSG00000020426	0.219786	-0.16561	0.0208812
ENSG00000020577	0.68879	0.948487	0.00600206
ENSG00000021300	-2.44961	0.208396	-0.776667
ENSG00000021574	0.116876	0.183743	0.340766
ENSG00000021645	-0.0433946	-0.168967	-0.222928
ENSG00000021762	0.0675778	-0.323117	0.097035
ENSG00000022267	0.0978102	-0.156926	-0.22207
ENSG00000022277	-0.454226	-1.29295	0.189895
ENSG00000022355	1.14389	0.902042	1.38826
ENSG00000022567	6.98048	4.72221	9.12692
ENSG00000022840	-0.297714	0.56983	0.0133886
ENSG00000022976	1.60235	-0.544673	-0.254666
ENSG00000023041	0.555297	0.337763	0.258439
ENSG00000023171	0.211979	0.186232	0.683854
ENSG00000023191	0.67951	1.06002	1.084
ENSG00000023228	7.51241	-0.52875	-2.14586
ENSG00000023287	0.328503	-0.977609	-0.831809
ENSG00000023318	-0.984907	-0.046928	-0.0946399
ENSG00000023330	3.61387	-1.13476	-1.57369
ENSG00000023516	0.959351	0.264514	0.60328
ENSG00000023734	0.996398	-1.68719	-0.203481
ENSG00000023902	-0.000669108	0.0260841	0.0169741
ENSG00000023909	-0.118845	-0.364631	0.254792
ENSG00000024048	0.833791	-0.678979	-0.451161
ENSG00000024422	5.90691	-2.65681	-1.47263
ENSG00000024862	0.878024	-1.24907	-1.28243
ENSG00000025039	-1.50153	0.354244	0.345207
ENSG00000025156	1.03348	-1.37777	-1.02345
ENSG00000025293	3.62524	5.89037	1.65685
ENSG00000025770	0.141466	-0.230118	-0.223354
ENSG00000025772	-1.86462	-0.557776	0.882841
ENSG00000025796	1.8017	0.39459	-0.0208044
ENSG00000025800	1.41151	0.637612	0.328822
ENSG00000026025	3.5236	0.657096	0.15603
ENSG00000026297	0.142512	0.137309	0.12578
ENSG00000026652	3.89595	2.34829	0.886563
ENSG00000027697	-1.86502	1.51767	-0.41512
ENSG00000027847	-1.91277	0.419027	-0.256649
ENSG00000028203	0.175723	-0.124805	0.0112238
ENSG00000028310	-0.0714222	0.840542	-0.0954368
ENSG00000028528	1.20912	0.319393	-0.447527
ENSG00000028839	-0.223584	-0.0682241	0.683303
ENSG00000029363	0.596762	-0.303542	-0.331317
ENSG00000029364	-0.0887361	-0.644304	-0.00151504
ENSG00000029534	2.94476	3.48273	9.60276
ENSG00000029725	-0.683548	-1.55998	0.208026
ENSG00000029993	0.387292	-0.298089	-0.537958
ENSG00000030582	-0.419952	-0.374211	0.0696077
ENSG00000031003	1.57603	0.814072	1.9854
ENSG00000031081	0.187396	-0.0592775	-1.17075
ENSG00000031698	0.308677	-0.115994	-0.513345
ENSG00000031823	-0.570114	-0.0148698	-0.326343
ENSG00000032219	0.866223	0.0169719	-0.0296336
ENSG00000032389	6.20076	2.40619	0.141
ENSG00000032444	-0.907916	0.591475	-0.902915
ENSG00000033030	0.00904345	-0.234974	-0.293337
ENSG00000033050	-0.679583	-0.108082	-0.113014
ENSG00000033100	5.93265	5.70083	1.32913
ENSG00000033122	0.00292607	0.00604023	0.775332
ENSG00000033170	1.67466	1.63317	2.78716
ENSG00000033178	-1.18753	0.0187826	-0.131877
ENSG00000033327	0.459971	-0.264781	-0.192643
ENSG00000033627	0.528799	0.0683264	-0.266144
ENSG00000033800	0.0801265	0.0503668	0.10137
ENSG00000033867	-3.20523	-6.9978	0.124265
ENSG00000034053	5.61151	0.971493	0.214261
ENSG00000034510	-3.42824	2.38376	-3.7041
ENSG00000034677	-0.348486	0.0968997	-0.185981
ENSG00000034713	0.811763	1.49025	0.26955
ENSG00000035115	0.870309	0.319167	0.171189
ENSG00000035141	4.04612	-0.36882	0.0608035
ENSG00000035403	-0.0259516	-0.202933	-0.0807695
ENSG00000035681	-0.0991325	-3.11838	0.032433
ENSG00000035687	0.610419	0.451024	0.399878
ENSG00000035862	4.64142	8.57714	2.43952
ENSG00000035928	1.06515	0.135336	0.295361
ENSG00000036054	-0.784605	0.284507	-0.141957
ENSG00000036257	0.556317	0.189205	0.0670544
ENSG00000036448	-3.39327	-0.317139	-0.113572
ENSG00000036530	1.33487	-0.845339	-0.406278
ENSG00000036549	-0.570655	0.636525	-0.836253
ENSG00000036672	0.220446	-0.220438	-0.139559
ENSG00000037042	9.66051	0.865044	-0.182266
ENSG00000037474	2.65438	1.09018	1.28793
ENSG00000037637	-0.0789	0.511608	0.0433285
ENSG00000037749	0.805809	1.54578	0.374676
ENSG00000038219	1.53453	0.97269	0.0619152
ENSG00000038274	8.22244	3.967	0.764191
ENSG00000038358	3.2508	3.34494	0.409275
ENSG00000038382	-0.181744	0.179772	-0.583542
ENSG00000038427	0.55302	-0.0215844	-0.0958094
ENSG00000038532	0.75264	0.38091	0.781173
ENSG00000039123	-0.283908	1.00512	-0.626681
ENSG00000039319	-2.28221	-1.18457	0.604545
ENSG00000039523	2.75198	0.144443	-1.27289
ENSG00000039650	-0.714373	-1.19732	0.293392
ENSG00000040199	2.6368	-0.451424	-0.948723
ENSG00000040341	-0.00821638	-0.00220402	1.42692
ENSG00000040608	2.1951	3.28838	1.25545
ENSG00000040633	3.02994	2.98485	2.41278
ENSG00000040731	-3.11603	-0.563351	-0.0995765
ENSG00000040933	1.80903	-2.83783	-1.44015
ENSG00000041353	0.448627	-0.0989075	-2.28498
ENSG00000041357	0.906612	-0.247811	-0.178648
ENSG00000041515	0.907469	0.0019196	-0.125854
ENSG00000041802	-0.278807	0.599588	-0.150636
ENSG00000041880	2.49361	-0.451536	-1.00443
ENSG00000042317	1.50171	-1.59172	-1.87906
ENSG00000042429	-1.85593	-0.466819	0.471123
ENSG00000042445	-0.296298	0.15437	-0.458096
ENSG00000042753	-1.12062	1.9237	-1.05625
ENSG00000043093	-1.03267	0.481035	0.304775
ENSG00000043143	0.291437	-0.0846896	-0.200745
ENSG00000043591	-0.595885	-0.894959	0.651046
ENSG00000044090	0.501517	0.275506	0.1336
ENSG00000044115	2.64706	0.00230867	-0.0075261
ENSG00000044446	-0.312655	1.86142	0.00353116
ENSG00000044574	0.108389	-0.809083	-0.0380224
ENSG00000046651	1.52898	-0.136431	0.0169681
ENSG00000046653	14.1636	0.944109	0.695469
ENSG00000046889	-2.58419	0.402422	-1.18134
ENSG00000047056	1.32033	-0.711878	0.289197
ENSG00000047188	-0.528004	-2.44916	0.39594
ENSG00000047249	1.19693	-2.46832	-1.23136
ENSG00000047315	1.50775	-1.18713	-1.00466
ENSG00000047346	1.604	-0.0602006	-0.758757
ENSG00000047365	3.41741	-0.386001	-0.344079
ENSG00000047410	0.410492	0.741641	0.18069
ENSG00000047578	1.88903	1.28415	1.11655
ENSG00000047579	0.608541	-1.1104	-0.0516208
ENSG00000047597	-0.794692	-0.104649	-0.0650313
ENSG00000047621	0.700383	0.389161	1.12373
ENSG00000047644	0.0709446	-0.108938	0.0193474
ENSG00000047662	0.104934	0.217527	0.84017
ENSG00000047849	0.273743	-0.203519	-0.76245
ENSG00000047932	-0.646417	-0.391976	0.600498
ENSG00000048052	-2.08313	-1.90538	1.35264
ENSG00000048140	1.0168	-0.684037	-0.0898895
ENSG00000048392	1.87396	1.24838	1.32293
ENSG00000048471	-0.253628	-0.323058	1.18898
ENSG00000048540	-0.569297	-0.106103	-0.185208
ENSG00000048544	3.02306	-4.15466	-1.08683
ENSG00000048649	3.39027	2.44199	1.10153
ENSG00000048707	3.26602	1.37169	1.31796
ENSG00000048740	1.21824	0.423966	0.498299
ENSG00000048828	1.44381	0.31629	0.365493
ENSG00000048991	0.14873	0.0621291	0.670571
ENSG00000049089	-1.98468	-0.490643	0.946995
ENSG00000049130	-1.11068	-0.182776	0.283555
ENSG00000049239	-0.589866	0.0227104	-0.448486
ENSG00000049245	0.552835	0.201979	0.848747
ENSG00000049246	-0.651598	-0.162369	-0.182203
ENSG00000049449	0.549456	-0.866326	-1.12367
ENSG00000049618	1.64693	0.802678	0.20683
ENSG00000049656	0.152909	0.312339	0.05533
ENSG00000049759	0.479796	1.03962	0.365601
ENSG00000049769	0.578828	1.67782	2.5117
ENSG00000049860	3.08849	0.72646	1.19784
ENSG00000050030	0.798821	-0.353326	-2.14085
ENSG00000050130	0.361805	0.26142	0.96368
ENSG00000050165	1.15507	0.0685884	-1.52164
ENSG00000050405	0.0544853	-0.291811	-0.00654871
ENSG00000050426	-2.61502	-0.393573	-0.13021
ENSG00000050438	-1.34995	-0.15353	-0.30554
ENSG00000050748	4.349	1.82571	1.88136
ENSG00000050820	0.22486	0.499513	2.1811
ENSG00000051009	1.16874	-2.507	-0.523701
ENSG00000051108	1.05498	-2.49949	-1.57158
ENSG00000051382	-0.69529	-0.123312	1.06085
ENSG00000051825	0.490388	-2.51022	-2.78813
ENSG00000052126	-2.11426	2.38547	-0.564027
ENSG00000052723	-0.269388	-0.249868	1.20381
ENSG00000052749	-1.9931	-1.12415	0.387239
ENSG00000052795	2.63462	1.02762	-0.122139
ENSG00000052802	-0.548311	-0.229981	0.691111
ENSG00000052841	3.05486	2.16374	2.12359
ENSG00000053108	-2.75711	-1.41189	3.19668
ENSG00000053254	0.292841	-0.305427	-0.565165
ENSG00000053371	1.45349	-1.55856	-0.813164
ENSG00000053372	2.54115	0.0547118	0.0401142
ENSG00000053438	3.37757	-2.77599	-0.954273
ENSG00000053501	0.856628	-0.563675	0.0375534
ENSG00000053524	0.942625	3.35276	0.402256
ENSG00000053770	-0.0297209	-1.02437	0.418335
ENSG00000053900	-0.178539	-0.382849	1.3321
ENSG00000054116	-1.80784	2.61604	-1.19619
ENSG00000054118	-1.97725	-1.94864	0.754766
ENSG00000054148	-0.0435026	3.11593	0.0700434
ENSG00000054267	2.12534	1.09697	0.951267
ENSG00000054282	1.96025	-1.45136	-1.92643
ENSG00000054356	2.8576	-0.463432	-0.883877
ENSG00000054523	0.544081	-0.314332	-0.197346
ENSG00000054611	0.269769	0.378772	0.624116
ENSG00000054654	-0.633361	0.321345	-0.0799603
ENSG00000054690	3.18502	0.934162	1.22718
ENSG00000054793	-1.04662	0.716531	-1.48608
ENSG00000054803	7.36104	6.55318	3.58557
ENSG00000054965	-0.308169	-1.07935	0.00196472
ENSG00000054983	-2.84418	-0.465018	1.07267
ENSG00000055044	1.09707	0.965828	0.298636
ENSG00000055070	-0.567702	1.11851	-1.34629
ENSG00000055118	7.34201	0.617413	0.168336
ENSG00000055130	1.20447	0.0512597	-1.27342
ENSG00000055163	-4.28994	-0.56183	0.0498045
ENSG00000055208	0.976799	-0.480362	-0.598571
ENSG00000055211	2.4386	-1.81595	0.0410634
ENSG00000055332	-0.667964	0.00727614	0.0351003
ENSG00000055483	2.90115	-1.21121	-1.85841
ENSG00000055609	3.93432	0.679416	0.370756
ENSG00000055813	0.0815105	0.103802	1.96191
ENSG00000055917	1.54402	0.0835545	1.02437
ENSG00000055950	-0.165113	-0.0535969	0.125942
ENSG00000056050	-0.124118	-0.784437	0.438419
ENSG00000056097	-0.160732	-0.614433	-0.000761777
ENSG00000056586	-0.145062	-0.00727231	0.143272
ENSG00000056661	0.400391	-1.1424	-0.498367
ENSG00000056736	-1.24938	0.749385	-2.23753
ENSG00000057019	3.38173	1.53316	2.05432
ENSG00000057608	-1.34585	0.760433	-0.637093
ENSG00000057663	-0.580576	0.0611215	-0.135295
ENSG00000057704	0.523476	-0.654809	-0.302954
ENSG00000057757	-0.144392	-0.74303	-0.480791
ENSG00000057935	-1.20828	0.819195	-1.23574
ENSG00000058056	0.096849	0.129259	0.188757
ENSG00000058063	-0.135286	-0.0665871	1.04874
ENSG00000058091	-0.648708	-0.0845184	1.94864
ENSG00000058262	6.23571	-0.726277	-0.432128
ENSG00000058272	1.846	1.43528	0.180133
ENSG00000058335	5.22817	2.1609	1.35953
ENSG00000058404	0.609743	-1.01386	-0.0357153
ENSG00000058453	0.117471	-0.352612	-0.417228
ENSG00000058600	0.0516734	0.0320255	0.968932
ENSG00000058668	-0.739063	2.89674	-0.535747
ENSG00000058673	0.884919	-0.227504	-0.555496
ENSG00000058799	-0.382294	0.104497	-0.222118
ENSG00000058866	0.246053	1.19119	1.16758
ENSG00000059122	-0.0276767	-0.173939	0.0644247
ENSG00000059145	0.0817667	-0.790286	-0.0924199
ENSG00000059573	0.388437	-0.778001	-0.5096
ENSG00000059588	0.832324	-0.316025	-0.259392
ENSG00000059691	0.0190551	0.0179239	0.134756
ENSG00000059728	-0.212895	-0.00679605	-0.954949
ENSG00000059758	3.44912	1.27137	-0.186215
ENSG00000059804	1.24654	-1.41611	-3.37196
ENSG00000059915	0.761516	1.61847	0.435858
ENSG00000060237	4.76609	-1.13066	-1.16415
ENSG00000060339	3.46895	3.0202	1.55114
ENSG00000060491	0.710156	-0.353711	-1.92915
ENSG00000060656	0.109128	0.0521384	0.451033
ENSG00000060709	0.864825	-0.234197	-0.320738
ENSG00000060718	-0.311886	-0.217447	1.05263
ENSG00000060749	-1.67012	0.204545	-0.523035
ENSG00000060762	0.234483	-0.585759	-0.775957
ENSG00000060971	0.153993	0.135566	0.374921
ENSG00000060982	0.0760745	-0.0143653	-0.814437
ENSG00000061273	1.09138	-0.254762	-0.418249
ENSG00000061337	4.09299	1.02384	1.62143
ENSG00000061676	-2.4867	-2.55249	1.27119
ENSG00000061794	3.471	1.25148	1.25173
ENSG00000061918	5.90932	-0.626764	-0.466236
ENSG00000061936	8.88801	1.59373	1.53448
ENSG00000061938	1.6656	-2.00191	-0.867717
ENSG00000061987	5.44596	3.84418	5.67791
ENSG00000062194	0.440861	0.899497	0.291808
ENSG00000062485	4.47448	-0.215388	0.861638
ENSG00000062582	-0.124517	-0.0790353	0.0381681
ENSG00000062598	0.8947	1.28022	1.53344
ENSG00000062650	2.16127	3.27479	0.458931
ENSG00000062716	-0.362902	2.19137	-0.151213
ENSG00000062725	0.494228	0.174753	0.0731154
ENSG00000063015	0.990989	-4.6174	-0.379239
ENSG00000063046	0.112413	0.158722	0.0955985
ENSG00000063169	1.00735	1.01592	0.235665
ENSG00000063176	0.91812	1.49444	0.767083
ENSG00000063177	-0.606395	-0.326637	0.39763
ENSG00000063180	1.07495	3.67881	0.775246
ENSG00000063241	-0.967647	-0.839949	0.38262
ENSG00000063244	-1.83183	-1.30515	2.11365
ENSG00000063245	-0.128311	0.331393	-0.328718
ENSG00000063322	-0.369512	-2.52631	0.0259025
ENSG00000063587	0.638541	0.370233	0.139677
ENSG00000063601	2.86943	-4.00648	-1.70541
ENSG00000063660	-0.475811	-1.57462	-0.0484647
ENSG00000063761	5.55348	-0.0802089	-0.550804
ENSG00000063854	2.98785	0.0873971	-0.0414462
ENSG00000063978	0.292527	-0.151445	-0.70925
ENSG00000064042	9.39251	2.80674	0.808895
ENSG00000064115	-1.22195	0.0873419	0.0477905
ENSG00000064225	-0.373716	0.317779	0.0115382
ENSG00000064313	1.59587	-0.0377837	-0.0409054
ENSG00000064393	2.81935	-1.74437	-2.13562
ENSG00000064419	1.24831	-0.167968	-0.00280131
ENSG00000064601	-0.191084	-0.192319	-0.00537257
ENSG00000064607	0.101255	-0.0217225	0.148586
ENSG00000064651	-1.99297	-0.62532	0.881818
ENSG00000064652	0.488801	0.276187	0.142466
ENSG00000064687	-2.27154	-0.677976	2.72364
ENSG00000064726	0.731249	-0.0997554	-0.382631
ENSG00000064787	0.702185	-0.310971	-0.997778
ENSG00000064995	0.00263571	0.0106367	0.0825879
ENSG00000064999	0.642091	4.48764	0.786402
ENSG00000065000	0.840629	0.297713	-0.0106668
ENSG00000065029	0.831526	0.845095	0.411953
ENSG00000065054	-0.182886	-0.0627438	-0.314555
ENSG00000065060	5.21727	1.51389	3.44607
ENSG00000065135	-1.46621	-3.11046	0.868275
ENSG00000065150	1.63737	0.239649	0.360509
ENSG00000065154	1.55092	4.64527	0.748427
ENSG00000065183	0.640247	-0.762539	-0.705795
ENSG00000065243	0.886882	-0.31733	-0.813417
ENSG00000065357	1.93284	0.622014	0.147706
ENSG00000065361	4.30612	1.9484	2.14363
ENSG00000065427	-2.51822	-0.638976	0.855189
ENSG00000065491	2.40704	-0.814699	-0.14253
ENSG00000065518	-2.71307	0.338672	-0.0706386
ENSG00000065526	0.344716	0.0946037	-0.7947
ENSG00000065534	4.97406	0.283565	-0.657288
ENSG00000065548	-0.683394	1.54616	-0.117482
ENSG00000065559	-2.22509	0.187383	-0.164552
ENSG00000065600	-2.18448	-1.64917	1.27035
ENSG00000065609	-3.22822	-1.30896	0.522463
ENSG00000065613	2.57054	-1.03654	-1.19125
ENSG00000065665	1.01724	-5.72271	-0.703527
ENSG00000065717	0.146436	-0.324606	-0.0674096
ENSG00000065802	-0.31153	-0.24604	0.230654
ENSG00000065809	2.23832	1.04719	1.60826
ENSG00000065833	1.8856	0.327548	0.0434682
ENSG00000065882	0.742141	0.499653	0.0756566
ENSG00000065883	0.0555723	-0.0091183	0.232738
ENSG00000065970	0.163023	-0.496018	-0.301666
ENSG00000065978	-1.78336	0.895045	-0.805145
ENSG00000065989	-1.07892	0.0378004	-0.481933
ENSG00000066027	4.07798	-0.517031	0.094825
ENSG00000066032	-1.28335	1.48506	-0.75586
ENSG00000066044	-1.68678	1.79638	-0.390047
ENSG00000066084	-2.64232	0.105146	-0.731752
ENSG00000066117	2.59536	0.494938	0.611694
ENSG00000066135	0.197959	0.074068	0.0892493
ENSG00000066136	-0.479652	0.221935	-0.217405
ENSG00000066248	7.6741	-0.400539	-0.768751
ENSG00000066322	-1.51185	-0.778481	1.50837
ENSG00000066382	0.407134	-0.308404	-0.624007
ENSG00000066422	-0.44804	-0.253486	1.65741
ENSG00000066427	-2.15075	-3.50498	1.96883
ENSG00000066455	1.38933	0.868189	1.21118
ENSG00000066468	-2.03075	-0.0829964	0.193086
ENSG00000066557	-0.495201	0.217456	-0.21999
ENSG00000066583	-0.0770312	0.368402	-0.897119
ENSG00000066629	-0.0531641	-0.0739496	-0.0869096
ENSG00000066654	-0.594025	0.180766	0.139841
ENSG00000066739	2.02088	0.847508	1.53607
ENSG00000066777	-2.81314	-1.32607	1.28664
ENSG00000066926	-0.482843	-0.543544	0.302114
ENSG00000066933	4.90061	3.63595	1.1941
ENSG00000067057	2.04442	-0.944801	-1.43566
ENSG00000067064	-0.58552	-1.90102	0.286946
ENSG00000067082	1.4562	1.59439	0.0129945
ENSG00000067113	1.03702	1.55079	0.727935
ENSG00000067141	5.56178	-0.0921629	0.251879
ENSG00000067167	0.983781	1.56239	0.33255
ENSG00000067182	2.59925	-0.390058	-0.365849
ENSG00000067191	1.64433	1.97728	1.12825
ENSG00000067208	0.0034959	0.00897461	0.184708
ENSG00000067221	-0.240817	-0.176932	0.0545164
ENSG00000067225	2.36944	-1.0341	-0.7236
ENSG00000067248	1.31494	-0.816356	-0.41986
ENSG00000067334	-0.139758	0.30085	-1.17153
ENSG00000067369	0.100668	-0.0869129	-0.835835
ENSG00000067445	-1.27423	-0.813513	0.502888
ENSG00000067533	-0.146939	0.366367	-8.43621e-05
ENSG00000067560	0.162891	-0.0995025	-0.661346
ENSG00000067596	-3.1506	-0.667621	0.649304
ENSG00000067606	4.33898	-4.01195	-2.54572
ENSG00000067704	-0.715512	-0.606658	1.2094
ENSG00000067715	-1.83888	0.75925	-1.77606
ENSG00000067798	-0.0449754	0.152052	-0.224772
ENSG00000067829	0.297004	-2.25121	-0.298196
ENSG00000067836	0.712332	-3.0509	-0.807625
ENSG00000067840	1.0583	2.40002	2.60861
ENSG00000067842	1.25391	-0.366044	-0.247785
ENSG00000067900	0.599554	-0.154075	-0.833628
ENSG00000067955	0.0503082	-0.011051	-1.19761
ENSG00000068024	1.65278	-5.28681	-0.933635
ENSG00000068078	-0.270575	-0.0235678	0.0215006
ENSG00000068120	0.348215	-0.0497313	-0.838173
ENSG00000068305	-0.173517	0.17039	-2.06381
ENSG00000068308	-0.237573	-0.0857936	-0.00471815
ENSG00000068323	-7.55967e-05	-1.10937e-05	0.0383583
ENSG00000068354	1.53119	1.67943	1.76149
ENSG00000068366	-0.750885	0.33798	-1.56868
ENSG00000068383	0.18316	0.207147	0.600868
ENSG00000068394	0.618906	0.211172	0.00330567
ENSG00000068400	-0.40442	0.121181	-1.9878
ENSG00000068438	-0.496351	-2.3289	0.00501608
ENSG00000068615	1.29911	-1.13761	-1.61082
ENSG00000068650	0.168219	0.38076	0.533638
ENSG00000068654	-1.88732	-1.00098	1.53793
ENSG00000068697	0.704478	0.440163	0.0228711
ENSG00000068724	-2.13471	-1.46664	0.593058
ENSG00000068745	-0.0937293	-0.0237961	0.702898
ENSG00000068793	-0.025047	0.0991283	-0.0327729
ENSG00000068796	-1.27797	-0.480625	0.211548
ENSG00000068831	6.84153	4.91075	3.50137
ENSG00000068878	1.03608	-0.764015	-0.554021
ENSG00000068885	0.138233	0.122641	0.16421
ENSG00000068903	3.80897	2.81017	2.32132
ENSG00000068912	4.01189	-2.83168	-4.97458
ENSG00000068971	1.56876	0.210588	-0.401318
ENSG00000068976	-1.38428	0.271825	-0.611088
ENSG00000069020	6.56834	-6.69985	-2.06351
ENSG00000069122	-0.112567	-0.0128448	-0.0916913
ENSG00000069188	0.131794	0.513381	0.0249789
ENSG00000069248	-1.97598	-1.38504	0.901365
ENSG00000069275	6.33817	-0.180197	-0.408292
ENSG00000069329	-6.13018	-4.56132	1.10842
ENSG00000069345	1.95782	-0.285836	0.510035
ENSG00000069424	3.26893	0.837399	2.28892
ENSG00000069509	1.33635	0.631203	-0.195523
ENSG00000069535	-2.66367	0.281172	-0.812618
ENSG00000069667	-0.0103201	0.210686	0.0411855
ENSG00000069712	-0.174302	-0.116275	1.27765
ENSG00000069849	2.69522	0.417344	-0.449756
ENSG00000069956	-3.51617	0.679086	-0.969092
ENSG00000069966	6.87337	2.50439	0.661469
ENSG00000069998	-0.160161	0.935217	-0.811122
ENSG00000070010	-0.406973	0.026688	-0.74108
ENSG00000070018	0.0725905	-0.201149	0.00945612
ENSG00000070047	-0.0447545	-0.0174914	0.0360318
ENSG00000070061	0.955023	1.41147	0.0311023
ENSG00000070081	0.375523	0.79359	0.659512
ENSG00000070087	2.27414	-2.19685	-1.82291
ENSG00000070159	3.49556	-1.24412	-0.978372
ENSG00000070182	4.67304	-2.49466	-0.307419
ENSG00000070214	6.83595	2.90979	1.89135
ENSG00000070269	-0.528722	0.952216	-1.06197
ENSG00000070366	0.712112	1.76471	0.0761192
ENSG00000070367	0.49366	-0.0535338	-0.419518
ENSG00000070413	-0.836061	1.63182	-1.34322
ENSG00000070423	2.18396	-0.654115	-0.90208
ENSG00000070444	0.0137129	-2.32274	-0.513492
ENSG00000070476	1.1781	-0.116196	0.110374
ENSG00000070495	-1.08317	-3.62204	0.164059
ENSG00000070501	0.677371	-0.527106	-0.42268
ENSG00000070610	3.05518	-3.2624	-0.624481
ENSG00000070614	-2.97451	3.40462	-0.614775
ENSG00000070669	-0.0673968	0.0987429	-1.25994
ENSG00000070718	0.825371	-0.679783	-1.1632
ENSG00000070756	0.735387	0.205405	0.131025
ENSG00000070761	1.47209	0.030468	-0.438929
ENSG00000070770	-0.0967811	0.425549	-0.493347
ENSG00000070785	-1.13311	0.799443	-3.14923
ENSG00000070808	1.00578	2.3044	1.78136
ENSG00000070814	0.227702	-0.193763	-1.15666
ENSG00000070831	-0.121318	-0.109545	0.259849
ENSG00000070882	0.886117	-0.0401431	-1.03531
ENSG00000070961	-0.874397	-1.31483	0.484629
ENSG00000071051	0.760474	0.238986	0.512183
ENSG00000071054	2.31915	0.49287	0.601471
ENSG00000071073	-0.238631	0.138953	0.0594185
ENSG00000071082	0.560669	-0.163973	-0.16054
ENSG00000071127	1.56008	3.69648	1.57715
ENSG00000071189	-0.000395957	-0.0126021	0.490187
ENSG00000071242	-0.639591	-0.0951471	-0.70856
ENSG00000071243	-1.64435	2.20421	-0.66339
ENSG00000071246	-0.759936	2.16967	-0.601135
ENSG00000071462	-2.216	1.6809	-0.563506
ENSG00000071537	-0.237094	-0.860763	0.0375078
ENSG00000071553	0.0943359	-0.0248429	-0.530613
ENSG00000071575	-0.790379	0.214143	-0.0726658
ENSG00000071626	4.6458	1.30559	-0.196101
ENSG00000071655	0.317834	0.674747	0.914441
ENSG00000071794	-0.259359	0.0907144	-0.0851823
ENSG00000071859	0.110408	0.616365	-0.0185108
ENSG00000071889	0.866445	0.725011	1.21732
ENSG00000071894	-1.06188	1.05224	-0.388416
ENSG00000071967	-1.84282	0.317253	-0.869276
ENSG00000071994	-0.0174987	0.0584308	-0.29302
ENSG00000072041	-0.337994	0.249525	-2.31742
ENSG00000072042	3.02886	5.47291	2.40039
ENSG00000072062	0.841046	-1.19911	-0.141694
ENSG00000072071	-0.68485	-0.270158	0.428256
ENSG00000072110	0.0715834	-0.00613423	-0.0155095
ENSG00000072121	-0.120348	0.238537	-0.928236
ENSG00000072134	-0.111542	0.0715307	-0.434533
ENSG00000072135	-0.002852	-0.0017908	0.0214447
ENSG00000072163	-0.401144	-0.158726	0.798646
ENSG00000072195	0.625214	1.14678	0.941378
ENSG00000072201	4.39586	-0.968185	-0.274518
ENSG00000072210	-2.01193	2.2916	-1.22133
ENSG00000072274	-0.379152	-0.594649	0.352968
ENSG00000072310	1.90196	-0.0306401	-0.334328
ENSG00000072364	2.49423	0.335883	-0.347171
ENSG00000072415	6.43008	6.79178	4.68105
ENSG00000072422	0.0289119	0.129456	0.183219
ENSG00000072501	-1.34642	-0.189008	-0.0487681
ENSG00000072506	-1.93626	1.11605	-0.283743
ENSG00000072518	0.00140968	0.084819	-0.135056
ENSG00000072609	-0.834439	-0.615274	0.13454
ENSG00000072657	0.881098	1.39705	2.46314
ENSG00000072756	-0.31638	-0.107724	-0.164166
ENSG00000072778	0.813253	-0.174299	0.100614
ENSG00000072803	-0.975629	-0.808323	0.186363
ENSG00000072832	2.14424	-0.558417	-0.668156
ENSG00000072849	-0.552943	0.508319	-1.15414
ENSG00000072858	-1.82449	0.124721	-0.303715
ENSG00000072952	0.949538	-0.433642	-1.35286
ENSG00000072954	5.0462	3.1118	1.84384
ENSG00000072958	-1.53106	0.633698	-3.593
ENSG00000073008	-1.27413	0.103055	-0.0932302
ENSG00000073050	1.80115	1.23703	0.0687831
ENSG00000073060	-1.46698	0.631967	-2.91262
ENSG00000073150	3.98445	2.72041	2.66183
ENSG00000073169	0.255326	0.138533	-0.00774042
ENSG00000073417	-0.571935	-0.128206	0.459565
ENSG00000073464	-1.54388	-0.675367	0.401784
ENSG00000073578	-0.733348	-1.01238	0.0128474
ENSG00000073584	-0.514437	-1.72499	0.667626
ENSG00000073605	-0.393854	-4.18379	0.299164
ENSG00000073614	0.160476	-0.123214	-0.898598
ENSG00000073670	1.2657	0.333713	0.564919
ENSG00000073711	-0.0197182	0.0898509	-0.0882521
ENSG00000073712	6.8085	3.10434	1.96864
ENSG00000073803	-0.169665	0.0609292	0.0304442
ENSG00000073849	-0.778358	0.332711	-0.114873
ENSG00000073910	-2.26774	-1.80636	1.79804
ENSG00000073921	5.49303	4.50995	2.75445
ENSG00000073969	2.72811	-1.12652	-2.38313
ENSG00000074054	-0.671458	1.43021	-0.223152
ENSG00000074071	2.09639	-0.804152	-0.350895
ENSG00000074181	0.482065	1.30351	0.99972
ENSG00000074201	-0.127542	1.79512	0.60182
ENSG00000074211	1.76018	0.133059	-0.270357
ENSG00000074266	-0.0307666	0.261	-0.553955
ENSG00000074317	1.25669	1.46682	0.78157
ENSG00000074319	-0.166937	0.0746668	-1.18172
ENSG00000074356	1.74081	0.346195	0.434599
ENSG00000074416	-1.40062	-5.62923	0.969056
ENSG00000074527	4.24631	1.18831	1.43957
ENSG00000074582	0.0197053	-1.37008	-0.0830168
ENSG00000074590	1.20721	-0.150912	-0.617216
ENSG00000074603	-0.976153	-0.470081	1.10758
ENSG00000074657	0.125315	-0.030862	-0.390479
ENSG00000074695	1.50288	0.344765	-0.0228886
ENSG00000074696	-0.148254	0.192182	0.0524204
ENSG00000074706	2.25401	0.853078	0.840436
ENSG00000074755	0.614497	0.955522	1.06707
ENSG00000074800	5.1274	4.46539	4.03162
ENSG00000074842	-1.53592	-0.331128	0.0389391
ENSG00000074855	-0.0235401	0.304698	-0.00695797
ENSG00000074964	1.555	-3.64563	-0.361194
ENSG00000075035	0.0927153	0.0585901	-0.115012
ENSG00000075043	-0.439713	0.00480405	0.291933
ENSG00000075089	-2.35418	-0.0769387	-0.276169
ENSG00000075142	6.77378	1.00563	0.543548
ENSG00000075151	0.867949	0.649714	0.783646
ENSG00000075223	-4.20107	-1.0335	-0.049267
ENSG00000075239	-1.27154	-1.50333	0.47343
ENSG00000075240	1.81682	3.0409	0.429838
ENSG00000075292	-1.70748	-0.33629	0.169213
ENSG00000075303	-1.35049	0.106412	-0.551761
ENSG00000075336	-0.0224709	3.28837	-0.417409
ENSG00000075340	1.13247	-0.043827	-0.29914
ENSG00000075391	-0.0750044	0.0539541	-0.252784
ENSG00000075399	-1.88346	-0.79905	-0.155368
ENSG00000075407	2.75766	-1.11421	-0.715764
ENSG00000075413	0.667595	0.110789	1.19679
ENSG00000075415	0.0643697	0.0460188	0.569455
ENSG00000075426	-0.960766	-1.09259	0.957347
ENSG00000075461	-0.695761	-1.3531	0.132133
ENSG00000075539	9.04134	1.1653	0.394264
ENSG00000075568	0.348092	0.341069	0.695164
ENSG00000075618	-2.69114	-1.19934	0.186189
ENSG00000075624	-2.16723	1.18285	-0.449521
ENSG00000075651	2.33615	1.35774	0.21806
ENSG00000075711	0.00460495	-0.00137514	-1.2219
ENSG00000075785	-0.00263654	-0.956857	0.081031
ENSG00000075790	4.39078	-1.77984	-0.888297
ENSG00000075826	-0.592327	0.407588	0.021573
ENSG00000075856	2.89257	3.04407	2.40145
ENSG00000075914	-0.0352233	-0.110731	-0.00242888
ENSG00000075945	6.30168	-2.86405	-2.75765
ENSG00000075975	-0.135856	-0.343025	0.0793358
ENSG00000076003	0.772911	8.53372	0.943991
ENSG00000076043	-0.30466	-3.36743	-0.136585
ENSG00000076108	0.26819	-1.23738	-0.84041
ENSG00000076201	0.164955	0.226934	0.596994
ENSG00000076242	-0.433964	-0.948676	0.117459
ENSG00000076248	1.02946	0.255368	-1.31073
ENSG00000076344	-1.96115	0.734715	-0.671042
ENSG00000076356	-1.58094	0.213672	-0.0662109
ENSG00000076513	6.66019	4.56811	1.7531
ENSG00000076554	-2.3568	-1.66553	1.39552
ENSG00000076555	NA	NA	1.06701
ENSG00000076685	0.777181	0.115989	0.485879
ENSG00000076706	-1.10451	-3.22024	0.743631
ENSG00000076716	2.16952	1.73683	0.666732
ENSG00000076826	-1.55968	-1.37214	1.45158
ENSG00000076864	1.81286	-1.98294	-1.6497
ENSG00000076924	0.189162	0.546011	0.544855
ENSG00000076928	-2.67363	-0.977765	1.46192
ENSG00000076984	-0.957808	1.10575	-1.33119
ENSG00000077044	-0.0132323	0.0210837	-0.102892
ENSG00000077063	1.02423	-0.431399	-0.229973
ENSG00000077080	4.62498	-2.22877	-1.07252
ENSG00000077097	-1.4664	0.958552	-0.0284132
ENSG00000077147	-0.152192	-0.11132	0.0290315
ENSG00000077157	1.28432	-1.22549	-0.570832
ENSG00000077232	-0.0791867	-0.804561	0.0321967
ENSG00000077235	-1.06416	-0.887575	0.917759
ENSG00000077254	1.66163	0.145603	-0.190023
ENSG00000077264	4.01301	2.38121	0.487871
ENSG00000077279	0.00931074	-0.220521	-0.0105699
ENSG00000077312	-4.70558	0.388208	0.176296
ENSG00000077380	6.15858	1.65158	1.46077
ENSG00000077454	-0.946839	-0.984794	0.0932048
ENSG00000077522	0.734487	3.62248	0.400126
ENSG00000077549	3.16862	-4.24672	-6.49934
ENSG00000077585	0.971314	-3.29076	-1.0975
ENSG00000077616	1.21598	1.71546	3.58267
ENSG00000077684	-1.06626	-0.487299	0.164786
ENSG00000077721	-0.194838	-0.88169	-0.0201065
ENSG00000077782	0.298913	1.35144	1.89921
ENSG00000077809	0.306605	0.671462	0.361614
ENSG00000078018	1.19221	0.366191	0.823772
ENSG00000078043	3.58654	5.00898	1.14651
ENSG00000078053	-0.134904	0.123994	-2.87508
ENSG00000078070	0.817136	0.192846	0.0182914
ENSG00000078114	1.64206	-0.848562	-1.80442
ENSG00000078124	1.04393	0.519562	-0.0180054
ENSG00000078140	0.711612	0.658909	0.0851292
ENSG00000078142	0.633309	0.339744	0.220099
ENSG00000078246	-0.499751	0.0829486	-0.991628
ENSG00000078269	0.0115762	-0.110085	0.00639052
ENSG00000078295	0.392622	-0.283692	-0.677616
ENSG00000078304	-0.112536	-0.0599927	-0.193851
ENSG00000078328	0.35672	1.27974	-0.0419526
ENSG00000078369	5.42797	4.45107	3.84983
ENSG00000078403	-1.28776	0.642136	-0.00549527
ENSG00000078549	5.06531	0.673677	1.33167
ENSG00000078596	0.115249	1.21794	0.0567421
ENSG00000078618	1.02202	-1.10976	-0.697897
ENSG00000078668	0.623133	-0.101155	-0.721524
ENSG00000078674	2.42639	-1.37258	-1.29986
ENSG00000078687	6.01057	-1.05654	-1.08382
ENSG00000078699	0.553115	0.47612	0.673652
ENSG00000078725	1.62734	0.387393	-0.637336
ENSG00000078747	0.0900228	-1.01508	-0.024739
ENSG00000078804	-0.100538	0.130243	-1.15947
ENSG00000078808	0.164102	0.278897	0.99711
ENSG00000078814	1.47746	0.572758	0.608959
ENSG00000078902	1.60159	1.5634	4.47912
ENSG00000079102	-2.19047	-0.448944	0.121743
ENSG00000079134	0.136425	-0.341052	-1.57019
ENSG00000079156	0.309693	-1.73998	-0.410371
ENSG00000079215	-0.00121467	-8.7873e-05	-0.0833118
ENSG00000079246	0.129945	-0.455846	-0.276991
ENSG00000079277	-0.349022	-0.0274035	0.361819
ENSG00000079308	0.513127	-2.11037	-0.305803
ENSG00000079313	0.883902	2.45743	0.783603
ENSG00000079332	-0.190137	-0.424196	0.00206628
ENSG00000079337	3.67782	-0.73746	-0.64798
ENSG00000079432	0.0699153	0.0263895	0.796451
ENSG00000079435	-0.0453462	-0.0494668	-0.010116
ENSG00000079459	-0.302342	0.216349	-0.22827
ENSG00000079462	0.157112	0.0731836	0.028513
ENSG00000079482	-0.89655	0.632461	-3.92377
ENSG00000079616	0.204671	0.269563	0.256644
ENSG00000079691	-0.261733	0.0632443	-1.18551
ENSG00000079739	0.181186	0.139488	0.157363
ENSG00000079785	0.289935	-3.12441	-0.868276
ENSG00000079805	-0.343871	-0.353162	2.11111
ENSG00000079819	3.00535	-0.170085	-0.889638
ENSG00000079841	1.10316	1.14948	3.20943
ENSG00000079931	-2.78968	-3.59887	2.5309
ENSG00000079950	-0.0537781	0.0752948	-0.93634
ENSG00000079974	4.66729	-1.52271	-1.50701
ENSG00000079999	-0.698713	1.61212	-1.32275
ENSG00000080189	-0.250971	0.539815	-0.249099
ENSG00000080200	0.242325	0.278223	1.73392
ENSG00000080298	-0.780647	-0.552966	0.109683
ENSG00000080345	2.57693	2.46354	0.663022
ENSG00000080371	-0.0921133	0.316861	-0.139753
ENSG00000080493	-1.04088	-0.0168102	0.135526
ENSG00000080503	0.357039	0.80578	-0.0306844
ENSG00000080546	-0.399976	0.0632596	-0.222978
ENSG00000080573	-10.145	1.41912	-1.13216
ENSG00000080603	-0.10493	-0.11681	0.941051
ENSG00000080802	0.288926	-0.355903	-0.236842
ENSG00000080815	2.59282	2.25663	1.71798
ENSG00000080819	0.968399	0.663432	1.64034
ENSG00000080822	0.527395	0.190617	1.67371
ENSG00000080823	-0.532379	-1.82332	0.676002
ENSG00000080824	-2.0176	0.703561	-0.106384
ENSG00000080845	0.135818	0.0916626	0.261799
ENSG00000081019	-0.251442	0.411168	0.0431796
ENSG00000081026	-0.109653	0.0415134	-0.812606
ENSG00000081087	-0.164575	0.0505891	-0.097441
ENSG00000081154	4.63475	0.0220263	0.599745
ENSG00000081177	-0.0251158	-0.0170793	-0.00940478
ENSG00000081189	-0.15967	0.340366	-1.1885
ENSG00000081307	-0.506405	-0.229329	0.655084
ENSG00000081377	2.03171	1.05035	0.456111
ENSG00000081386	4.4526	0.437658	1.4472
ENSG00000081479	0.957044	0.26226	0.644321
ENSG00000081665	-1.34564	1.19417	-2.22636
ENSG00000081760	2.55742	-0.245666	-0.546501
ENSG00000081791	-0.648584	-2.40753	0.672646
ENSG00000081803	-0.630701	-0.406391	2.63361
ENSG00000081870	-1.25663	0.533083	-0.353893
ENSG00000081913	-5.12322	-1.08737	0.581727
ENSG00000082014	0.0544011	0.400919	0.102347
ENSG00000082068	-0.21536	0.0240894	-0.306476
ENSG00000082146	0.636061	0.407892	0.0692807
ENSG00000082153	-0.924138	0.529445	-0.135211
ENSG00000082212	-0.189478	1.65693	-0.00274575
ENSG00000082213	-0.880072	-0.235967	1.59929
ENSG00000082258	3.00379	1.5948	2.01579
ENSG00000082269	-3.03983	-3.16849	1.12004
ENSG00000082397	3.62552	-0.370169	-0.128383
ENSG00000082438	0.200671	0.0827194	-0.24239
ENSG00000082458	6.04624	0.619213	0.184242
ENSG00000082512	-0.050057	2.88803	0.0577909
ENSG00000082515	1.92431	-1.69935	-0.820148
ENSG00000082516	-0.108095	-0.0960716	0.0387438
ENSG00000082556	0.157871	1.94917	0.24018
ENSG00000082641	-2.43244	0.399216	-1.43126
ENSG00000082684	-0.271401	-0.0389555	0.11887
ENSG00000082701	1.72032	-1.34508	-0.744712
ENSG00000082781	-0.365974	0.198654	-1.22
ENSG00000082805	0.505023	-0.450362	-0.0810422
ENSG00000082898	0.759281	0.622594	0.992295
ENSG00000082996	-0.910199	-0.817697	2.68694
ENSG00000083097	0.00407542	-0.00235819	-0.548773
ENSG00000083099	-0.0540102	-0.487017	-0.00156261
ENSG00000083123	1.24189	-2.28077	-0.861627
ENSG00000083168	2.74681	-1.27555	-1.2382
ENSG00000083290	-0.301516	0.0919576	0.00067877
ENSG00000083312	-1.48977	-2.10994	1.1676
ENSG00000083444	1.53312	0.986259	0.108856
ENSG00000083457	1.62869	0.254742	0.104751
ENSG00000083520	-0.583887	-0.000125337	0.0881887
ENSG00000083642	-0.190371	0.038425	0.275445
ENSG00000083720	2.06803	-1.22149	-0.654651
ENSG00000083750	-3.5331	1.40386	-1.66404
ENSG00000083799	-2.03682	2.97831	-0.10758
ENSG00000083807	0.574206	-0.254244	-0.223635
ENSG00000083812	-0.395734	-0.490269	0.614453
ENSG00000083845	0.964033	2.75455	0.715326
ENSG00000083857	-1.30242	0.235234	-2.04254
ENSG00000083896	3.13535	-1.97002	-1.11284
ENSG00000083937	-0.331102	0.408605	-0.316814
ENSG00000084070	4.09521	1.58272	0.00927858
ENSG00000084072	0.209305	0.143704	0.0798491
ENSG00000084073	-0.518276	5.29845	-0.262963
ENSG00000084090	0.370162	-1.48339	-0.142156
ENSG00000084112	0.281601	0.192594	0.691757
ENSG00000084207	4.74248	3.40818	4.81494
ENSG00000084234	1.88058	-0.420984	-1.21345
ENSG00000084444	0.735287	-1.14107	-1.26726
ENSG00000084453	-0.134021	-0.0512684	-0.0213214
ENSG00000084463	0.807344	-0.992281	-0.39005
ENSG00000084623	-1.55006	1.64091	-0.571652
ENSG00000084636	-1.63982	0.371394	-1.00893
ENSG00000084652	0.307451	0.104981	-0.0753474
ENSG00000084676	6.06735	0.989873	-0.122088
ENSG00000084693	-1.75319	0.0984269	0.343714
ENSG00000084710	1.79824	1.79931	1.35905
ENSG00000084731	4.11631	0.577488	0.425191
ENSG00000084733	-0.944756	-0.036211	-0.00509803
ENSG00000084754	-5.76621	0.777776	0.250984
ENSG00000084764	3.099	-0.969261	-0.78302
ENSG00000084774	-0.836454	-1.28859	1.97232
ENSG00000085063	0.366077	-0.361872	-1.16317
ENSG00000085117	1.80524	-0.172682	-1.19015
ENSG00000085224	3.4543	0.424916	0.152719
ENSG00000085231	1.06009	-0.38579	-2.13292
ENSG00000085365	4.67467	3.68441	1.45763
ENSG00000085377	2.87929	0.989995	0.107391
ENSG00000085382	0.00732681	0.00299212	1.67801
ENSG00000085415	-1.16112	-1.67541	1.69717
ENSG00000085433	2.69224	-0.361869	-1.52691
ENSG00000085449	-0.0500861	1.16128	-0.0945168
ENSG00000085511	0.131651	-0.257245	-0.150451
ENSG00000085563	-0.0822819	-0.860184	-0.0396172
ENSG00000085644	0.460932	1.67316	0.280082
ENSG00000085662	-0.437453	0.743499	-0.582646
ENSG00000085719	0.249266	0.0661154	0.810013
ENSG00000085721	-0.504426	-0.75889	3.16105
ENSG00000085733	1.33667	4.16127	1.8394
ENSG00000085760	-0.115344	0.937113	-0.0927349
ENSG00000085788	1.31359	0.226587	1.03043
ENSG00000085832	1.31087	0.704522	0.781541
ENSG00000085872	0.0843808	-0.2568	0.0943586
ENSG00000085978	0.67188	0.256711	2.41605
ENSG00000085982	1.10093	-0.3859	-0.335394
ENSG00000085998	-0.21805	-0.080362	0.191207
ENSG00000086015	-0.0390473	0.212296	-0.383981
ENSG00000086061	0.119676	0.0453753	-0.0936246
ENSG00000086065	0.887996	0.0155126	-0.146161
ENSG00000086102	-1.30915	0.858632	-0.427781
ENSG00000086189	1.09212	0.7274	0.10312
ENSG00000086200	-0.416513	0.188039	-0.117568
ENSG00000086205	0.391781	0.33149	0.782095
ENSG00000086232	0.118874	-0.880728	0.0203924
ENSG00000086289	-0.936905	-0.0346341	-0.222571
ENSG00000086300	-0.0240881	-0.000724823	-0.0382262
ENSG00000086475	-0.337553	3.67571	-0.37954
ENSG00000086504	0.966808	-0.984732	-1.27475
ENSG00000086589	1.27655	1.46802	0.00535233
ENSG00000086598	-0.846888	0.218387	0.0550805
ENSG00000086619	0.264229	-0.0922477	-0.145437
ENSG00000086666	0.000345191	0.019695	-0.0685067
ENSG00000086712	-0.00236399	-0.020226	0.0279653
ENSG00000086758	0.0315491	-0.442382	-0.0202253
ENSG00000086848	2.96278	0.620479	1.78972
ENSG00000087053	3.7042	-2.05381	-1.29422
ENSG00000087074	-0.393285	-0.0841088	-0.237458
ENSG00000087085	0.486049	-1.36474	-0.460251
ENSG00000087086	4.11126	1.85672	0.898541
ENSG00000087087	-0.825111	-0.512964	1.30675
ENSG00000087095	1.17847	-0.670765	-0.150193
ENSG00000087111	1.15172	0.187353	0.244949
ENSG00000087152	0.128846	0.0519069	3.06588
ENSG00000087157	-1.64975	-2.54069	0.704018
ENSG00000087191	-0.184299	0.424404	-0.365433
ENSG00000087250	2.06467	0.344784	0.759553
ENSG00000087258	0.641176	-0.031009	-0.0864915
ENSG00000087263	1.11063	-0.168486	-0.344614
ENSG00000087269	1.08694	-0.0688696	0.440328
ENSG00000087274	0.692933	0.251573	0.473477
ENSG00000087301	-0.0279469	0.0219472	0.0145977
ENSG00000087302	-0.018349	-0.00804652	0.0848937
ENSG00000087338	-0.513961	-1.13546	0.53081
ENSG00000087365	-1.82531	-1.60949	4.20034
ENSG00000087448	0.146497	1.17149	-0.0947458
ENSG00000087460	0.153571	0.0163419	-0.0256512
ENSG00000087470	4.96913	1.8701	0.792601
ENSG00000087495	2.1741	-1.44603	-0.641482
ENSG00000087502	-0.145682	1.01888	0.00268116
ENSG00000088038	-0.036029	-2.70456	0.0300152
ENSG00000088179	0.791583	0.332338	0.307753
ENSG00000088205	4.14422	0.626538	1.51182
ENSG00000088247	1.50167	0.313774	-0.157055
ENSG00000088256	0.427223	0.402146	0.436329
ENSG00000088280	0.625277	2.85354	0.261961
ENSG00000088356	-0.147471	-0.070788	0.70485
ENSG00000088367	2.8011	3.94782	4.40266
ENSG00000088387	-0.676217	0.0286613	-0.927465
ENSG00000088448	-0.882442	-0.553	1.34672
ENSG00000088538	0.986387	0.505601	1.18791
ENSG00000088543	1.3354	0.161563	0.234571
ENSG00000088682	-4.59102	-2.43155	1.87911
ENSG00000088766	1.39435	0.153409	0.185936
ENSG00000088808	0.00884309	-0.0133479	-0.368003
ENSG00000088812	0.267895	0.134046	0.511076
ENSG00000088826	1.2877	-0.322944	-0.0695539
ENSG00000088832	3.11027	0.877511	0.96277
ENSG00000088833	-1.07067	0.00372309	-0.384812
ENSG00000088854	-1.21657	-0.639653	0.472446
ENSG00000088899	-3.0787	0.715715	0.338985
ENSG00000088930	0.775592	-1.11443	-0.715559
ENSG00000088970	0.0707349	-0.452254	-0.0279349
ENSG00000088986	1.80745	1.75742	0.61237
ENSG00000088992	7.58546	1.28157	3.30469
ENSG00000089006	-3.81676	0.932803	-0.359858
ENSG00000089009	-0.423338	-0.192476	0.11668
ENSG00000089022	-0.225456	0.0490927	-2.88907
ENSG00000089041	7.54904	3.63285	0.816693
ENSG00000089048	3.22585	-1.55796	-0.80529
ENSG00000089050	0.520939	-1.85824	-0.21193
ENSG00000089053	2.421	0.666559	0.105888
ENSG00000089057	-0.187539	-1.5208	0.0379179
ENSG00000089063	0.618716	1.24674	0.245212
ENSG00000089094	2.85078	4.45893	3.46234
ENSG00000089154	1.14749	-0.469901	-0.224862
ENSG00000089157	1.44471	0.22058	0.641728
ENSG00000089159	2.65092	-1.36905	-2.40219
ENSG00000089169	4.11197	6.19021	1.77959
ENSG00000089177	-0.500413	-0.383455	0.204247
ENSG00000089195	-0.108968	-0.932613	0.141653
ENSG00000089199	4.50176	-3.02559	-1.54299
ENSG00000089220	-0.498488	0.287215	-2.06695
ENSG00000089234	-1.09701	2.28972	-0.870054
ENSG00000089248	-1.40526	1.51301	-0.723486
ENSG00000089250	-0.147856	-0.0938622	-0.0313306
ENSG00000089280	-5.19292	-0.857058	0.731417
ENSG00000089289	-0.111874	0.0172301	-0.00247709
ENSG00000089335	4.38523	-0.244928	-0.807383
ENSG00000089351	0.129736	-0.528466	-0.566057
ENSG00000089472	-0.711623	0.0278943	-0.358706
ENSG00000089486	-2.05709	-0.569379	0.072012
ENSG00000089597	0.57896	-3.11856	-0.878977
ENSG00000089682	-0.75519	-0.717039	0.770275
ENSG00000089693	1.90244	-0.154664	-1.00808
ENSG00000089737	-1.59936	1.26859	-0.713751
ENSG00000089818	0.0792828	-0.123491	-1.10365
ENSG00000089847	1.67699	1.884	2.55966
ENSG00000089902	0.308189	-2.07167	0.114236
ENSG00000089916	2.77177	0.726071	-0.251581
ENSG00000090006	1.79225	2.28186	1.77371
ENSG00000090013	-0.401185	1.66218	0.00504034
ENSG00000090020	-0.153566	-0.0371491	0.627901
ENSG00000090054	-0.275167	0.0305062	0.391314
ENSG00000090060	-1.15218	-0.159995	0.223211
ENSG00000090061	0.293515	-0.00704438	0.215922
ENSG00000090097	0.300294	0.1814	2.26114
ENSG00000090238	-0.641686	-0.704403	0.0398544
ENSG00000090263	2.16478	1.25181	1.61633
ENSG00000090266	0.439837	-0.0778563	-0.474256
ENSG00000090273	-1.48212	-0.92599	0.469703
ENSG00000090316	4.88029	0.286371	-1.06763
ENSG00000090372	5.07409	4.0711	2.63202
ENSG00000090432	0.690665	-0.121138	-0.167557
ENSG00000090470	2.37126	2.07545	0.751344
ENSG00000090487	-1.19726	0.106039	-0.097537
ENSG00000090520	0.6374	-0.277409	-0.00332378
ENSG00000090539	1.96529	0.661288	0.37221
ENSG00000090565	2.33674	-0.622665	-0.441397
ENSG00000090581	0.958487	-4.36403	-0.391828
ENSG00000090612	-0.028387	-2.9001	-0.181166
ENSG00000090615	0.0776133	-0.0283384	-0.0448867
ENSG00000090621	-1.19939	-2.93664	1.26368
ENSG00000090661	1.91022	-0.484054	-0.208635
ENSG00000090674	4.65663	3.07305	1.1925
ENSG00000090686	-0.044509	0.0615061	-0.382957
ENSG00000090857	-0.909197	-0.081851	-0.233794
ENSG00000090861	-0.617762	0.340906	-0.607203
ENSG00000090863	3.9787	3.6399	0.958895
ENSG00000090905	1.5415	-3.01169	-1.04709
ENSG00000090971	-0.028871	0.00495097	-0.017737
ENSG00000090975	0.154162	0.215673	0.150125
ENSG00000090989	1.09588	-0.375625	-0.720536
ENSG00000091009	0.0710411	-0.167304	-0.795425
ENSG00000091039	3.90765	0.237227	-0.864422
ENSG00000091129	-1.84041	-1.1407	1.24561
ENSG00000091136	1.42974	2.36521	1.03093
ENSG00000091140	-0.691868	-0.319079	-0.25661
ENSG00000091157	3.16721	-1.8477	-1.57445
ENSG00000091164	0.0297298	-2.36856e-05	0.215353
ENSG00000091409	-1.12743	0.981523	-1.38716
ENSG00000091428	4.55185	9.35475	1.94649
ENSG00000091436	-1.85875	-9.65734	0.350726
ENSG00000091483	-0.0488641	-0.0187632	0.0079163
ENSG00000091490	NA	NA	-0.0752194
ENSG00000091513	-1.70221	-0.861007	2.06279
ENSG00000091527	0.106336	0.345301	0.132887
ENSG00000091542	0.0511573	-0.0778332	-0.176233
ENSG00000091592	-0.723422	0.224332	-0.206762
ENSG00000091622	5.28315	0.165277	0.512459
ENSG00000091640	0.965085	-0.654398	0.00554752
ENSG00000091656	5.13778	2.08836	0.730406
ENSG00000091972	-2.26055	0.100552	-0.624461
ENSG00000092010	-0.0901767	0.594122	-0.0246754
ENSG00000092020	-2.72969	-0.159319	0.769919
ENSG00000092051	2.26364	-2.05242	-1.08143
ENSG00000092068	6.49593	0.369681	0.254274
ENSG00000092094	0.0780004	0.52984	0.151786
ENSG00000092096	-0.18571	0.258267	-0.598902
ENSG00000092108	-0.82338	-1.63011	0.305662
ENSG00000092148	-0.586984	-0.345331	0.118934
ENSG00000092199	1.79936	1.77805	3.04972
ENSG00000092201	0.357611	-0.172315	-0.428281
ENSG00000092203	0.21999	0.263386	0.415628
ENSG00000092330	-1.18486	1.5062	-0.373452
ENSG00000092421	-7.10085	-3.37473	3.41421
ENSG00000092439	0.416135	-0.0365546	-0.0345736
ENSG00000092445	0.853936	-0.265473	-0.743592
ENSG00000092621	8.19572	-0.675859	-0.822935
ENSG00000092758	-0.230736	0.239368	-0.173484
ENSG00000092820	-1.60121	-0.142845	0.507542
ENSG00000092841	1.12596	3.41263	0.745194
ENSG00000092847	0.0159363	-0.0927447	-1.94948
ENSG00000092871	0.160024	1.01632	0.0595986
ENSG00000092931	-0.433862	-1.72116	0.555072
ENSG00000092964	6.09782	4.68528	2.13837
ENSG00000092969	2.68453	-0.906981	-0.659238
ENSG00000092978	0.257168	0.694166	0.643246
ENSG00000093000	-0.746612	0.0813324	-0.381767
ENSG00000093010	1.66345	-0.220459	-0.625476
ENSG00000093144	0.331444	-0.272838	-0.0467701
ENSG00000093167	-2.47391	-1.35021	1.51076
ENSG00000093183	0.21407	-1.5937	-0.459821
ENSG00000094631	0.763302	0.109245	0.2147
ENSG00000094880	1.90475	2.12376	2.03537
ENSG00000094914	0.124256	0.117667	-0.00574668
ENSG00000094916	-0.929927	0.0487299	-0.377836
ENSG00000094975	0.332674	-0.153392	-0.606092
ENSG00000095002	0.486042	1.63675	0.373757
ENSG00000095059	-0.759608	-0.472496	-0.04948
ENSG00000095066	-0.00823053	-1.04971	0.053847
ENSG00000095139	-2.06678	-1.71398	1.22946
ENSG00000095203	0.765237	-1.07596	-1.77053
ENSG00000095261	-3.58972	-2.63718	5.11574
ENSG00000095319	-0.153553	-0.134549	1.02405
ENSG00000095321	-0.666143	-0.327113	0.101536
ENSG00000095370	1.1631	-0.411649	-0.156163
ENSG00000095380	0.396226	-0.194352	-1.85775
ENSG00000095397	0.931421	0.610563	1.01849
ENSG00000095564	1.66733	0.655502	1.32032
ENSG00000095574	-3.9543	-4.06243	2.28816
ENSG00000095637	-0.166803	-2.87216	-0.120399
ENSG00000095713	4.67592	0.526771	0.513392
ENSG00000095787	0.0841435	-0.399853	-1.08315
ENSG00000095794	-0.704546	0.524251	-0.657437
ENSG00000095906	-1.5736	0.133577	-0.578624
ENSG00000095951	2.46712	2.30867	2.92083
ENSG00000096060	0.509435	0.148556	0.175692
ENSG00000096063	0.0333521	0.0769943	-0.000844168
ENSG00000096070	2.01072	4.22489	2.01255
ENSG00000096092	-0.918841	-0.17332	0.126919
ENSG00000096384	0.378654	1.31111	0.184309
ENSG00000096401	-0.382754	0.821106	-0.0257117
ENSG00000096654	0.203764	-0.0372755	0.032777
ENSG00000096717	-0.00717193	0.0504119	-0.00752767
ENSG00000096746	-2.74521	-0.31348	-0.201913
ENSG00000097007	1.114	-0.430513	-1.2292
ENSG00000097021	3.01788	-1.46499	-1.14071
ENSG00000097033	6.14894	3.17001	1.95979
ENSG00000099194	-3.81421	-0.431279	0.649096
ENSG00000099204	0.452384	-0.0922854	-0.314021
ENSG00000099219	-0.319702	-0.318563	1.33177
ENSG00000099246	0.576504	0.48725	0.540528
ENSG00000099250	-2.00817	1.63932	-0.605843
ENSG00000099256	-0.241939	-0.203781	0.0334543
ENSG00000099282	1.60541	0.880915	0.8539
ENSG00000099308	0.577085	-2.10791	-0.72664
ENSG00000099326	-0.999412	-0.682923	0.469681
ENSG00000099331	2.13683	0.63195	0.451975
ENSG00000099341	-2.90975	0.0342763	-0.782107
ENSG00000099364	0.844018	2.31489	2.13818
ENSG00000099365	2.34602	0.316349	0.75674
ENSG00000099381	0.408786	1.7243	-0.0448649
ENSG00000099622	-0.883612	-0.801008	2.10241
ENSG00000099624	-0.621544	-1.12214	0.120422
ENSG00000099625	1.98844	2.53872	0.295014
ENSG00000099783	0.524395	1.50382	0.116504
ENSG00000099785	0.396079	-0.104668	0.00470095
ENSG00000099795	1.33992	1.26055	0.0217643
ENSG00000099797	-1.51368	-2.78738	1.26928
ENSG00000099800	0.413803	0.257623	0.713656
ENSG00000099804	0.0588488	0.0907181	1.69144
ENSG00000099814	5.7467	-2.96666	-1.44284
ENSG00000099817	6.37482	0.381732	-0.867633
ENSG00000099821	0.719964	0.297384	0.350823
ENSG00000099822	3.35592	0.869804	2.51644
ENSG00000099860	-0.162092	-0.0463058	-0.269502
ENSG00000099864	0.759088	-0.410815	-0.229645
ENSG00000099875	0.000202245	-0.0133654	-1.07558
ENSG00000099889	-0.298898	-0.548538	0.103903
ENSG00000099899	0.140376	0.415757	0.334918
ENSG00000099901	0.109437	-0.0125951	-0.874967
ENSG00000099904	0.497368	0.678678	0.523398
ENSG00000099910	3.24239	1.90662	-0.219861
ENSG00000099917	-1.48302	-1.17222	0.0337277
ENSG00000099940	-0.560946	-0.451392	0.276158
ENSG00000099942	0.120808	-0.0275281	-0.108228
ENSG00000099949	0.0935136	-0.480594	-0.0100504
ENSG00000099956	0.993402	-3.71208	-0.30566
ENSG00000099957	0.174925	2.18842	-0.0571606
ENSG00000099968	-0.930383	0.714694	-0.350241
ENSG00000099991	-0.415062	3.54859	-0.280128
ENSG00000099995	0.164064	0.251451	0.144071
ENSG00000099999	0.0431714	-0.127126	-0.0843585
ENSG00000100003	0.260888	0.13092	-0.212474
ENSG00000100014	-0.00427713	-0.000682298	0.101955
ENSG00000100023	-0.636163	-1.16423	0.0331191
ENSG00000100027	0.197415	-0.00841136	-0.376444
ENSG00000100028	-0.621799	0.526335	-0.849475
ENSG00000100029	4.95624	2.01434	1.1811
ENSG00000100030	-2.15463	1.88831	-1.82579
ENSG00000100033	3.3318	1.41838	2.02094
ENSG00000100034	1.80892	0.449534	1.17776
ENSG00000100056	0.201035	0.0546896	0.267384
ENSG00000100058	-0.739087	-1.43817	0.942334
ENSG00000100075	1.70837	0.382912	1.2119
ENSG00000100083	4.03962	0.779755	0.769869
ENSG00000100084	-0.715812	-0.936688	-0.0101186
ENSG00000100095	8.44738	-3.55356	-2.77069
ENSG00000100097	-3.37897	-2.68143	1.33306
ENSG00000100099	0.0754618	-0.249443	-0.481502
ENSG00000100100	0.459332	0.568859	2.32903
ENSG00000100105	0.329907	-0.062448	-0.219392
ENSG00000100109	0.762238	-0.430159	-0.447024
ENSG00000100124	0.965777	3.54297	0.369602
ENSG00000100129	-2.01212	0.00173117	-0.385423
ENSG00000100138	-0.61849	0.18473	-0.233094
ENSG00000100142	0.774506	0.175099	0.788543
ENSG00000100146	4.74851	2.19178	2.5828
ENSG00000100150	0.147733	0.0428128	3.09829
ENSG00000100151	0.373159	0.645818	0.707568
ENSG00000100154	2.95278	1.20074	-0.270536
ENSG00000100167	1.15731	-0.421767	-1.39543
ENSG00000100201	6.06724	1.09198	0.925793
ENSG00000100207	1.90149	-0.779691	-0.218714
ENSG00000100216	-0.122493	-0.275108	0.492534
ENSG00000100219	-1.72744	1.35306	-0.450497
ENSG00000100220	-0.0164874	0.0158261	-0.26781
ENSG00000100221	0.223491	0.149262	0.335849
ENSG00000100225	5.72044	0.647005	0.531992
ENSG00000100226	-0.207627	-0.300796	-0.0549147
ENSG00000100227	1.4482	0.580865	0.273588
ENSG00000100228	1.83693	-1.80031	-0.55107
ENSG00000100234	0.214297	0.0108833	0.0925717
ENSG00000100239	0.167176	-0.282856	-0.516668
ENSG00000100241	0.663712	0.341818	0.601172
ENSG00000100242	1.19619	0.353234	1.10648
ENSG00000100243	2.40195	1.39475	0.881679
ENSG00000100246	0.123489	-0.543951	-0.243156
ENSG00000100258	1.15589	0.656168	1.31405
ENSG00000100266	-0.533385	0.2424	-0.867006
ENSG00000100271	-0.428502	0.0411165	-0.154339
ENSG00000100276	-0.198751	-0.0874737	-0.341183
ENSG00000100280	1.44177	0.3944	-0.368835
ENSG00000100281	0.379212	-0.154388	0.0322227
ENSG00000100284	1.02636	0.910806	1.49712
ENSG00000100285	2.78824	1.40586	2.08602
ENSG00000100296	-0.566557	0.2085	-0.122519
ENSG00000100299	1.04172	-0.203344	1.21058
ENSG00000100302	1.51673	0.897892	0.614421
ENSG00000100304	1.23123	-2.0913	-0.640264
ENSG00000100307	0.388628	-0.0439911	-0.162277
ENSG00000100311	1.45708	0.666539	0.290876
ENSG00000100316	0.275432	0.391892	0.16245
ENSG00000100320	1.06666	0.106554	0.0671789
ENSG00000100321	2.79058	0.406234	-0.457655
ENSG00000100324	-0.316265	0.358711	0.0578538
ENSG00000100330	-1.88268	-0.0634264	-0.0140388
ENSG00000100335	-0.0443697	0.126577	-0.262455
ENSG00000100345	-0.993017	-1.21757	0.955513
ENSG00000100346	-1.81444	-1.36594	3.18211
ENSG00000100347	0.0997629	-0.326975	-0.231324
ENSG00000100348	-0.441345	0.120917	-0.167531
ENSG00000100350	0.0159412	0.0257758	-0.0485928
ENSG00000100353	0.690884	-0.806694	-0.310151
ENSG00000100354	9.49379	-0.428172	-0.67726
ENSG00000100359	0.761661	1.98666	0.708377
ENSG00000100360	1.1044	0.78997	0.693452
ENSG00000100362	5.02135	5.9084	5.98175
ENSG00000100364	3.92918	-0.886077	-0.57035
ENSG00000100372	3.11681	-1.05144	-1.73014
ENSG00000100376	-1.05092	0.849915	-0.613878
ENSG00000100379	0.435849	0.278256	0.511
ENSG00000100380	-1.92868	-2.49995	2.14681
ENSG00000100387	0.564787	1.40724	0.0365343
ENSG00000100393	0.104385	0.399683	0.250021
ENSG00000100395	-0.967013	-1.23352	0.619812
ENSG00000100401	-0.85497	-0.403231	0.418306
ENSG00000100403	3.346	6.66757	2.89392
ENSG00000100410	-0.194889	0.524051	-1.08527
ENSG00000100412	1.42262	-3.01996	-0.25341
ENSG00000100413	-0.369762	-0.306021	0.055512
ENSG00000100416	0.842297	0.322338	0.00826697
ENSG00000100417	-0.0062428	-0.0889938	-0.0129386
ENSG00000100418	0.619808	0.0109445	-0.226128
ENSG00000100422	0.9695	0.280912	2.41813
ENSG00000100425	-0.22296	-0.839308	-0.0497371
ENSG00000100427	1.58917	0.103604	0.410886
ENSG00000100441	0.39323	0.384748	0.0607086
ENSG00000100442	1.42547	-1.88867	-0.899624
ENSG00000100461	0.287942	-0.862774	-0.0623148
ENSG00000100462	4.30232	-0.221454	-1.02946
ENSG00000100478	-0.14867	-0.101268	1.76214
ENSG00000100483	0.256288	-0.133201	-0.295762
ENSG00000100485	0.721751	-0.0382674	-0.446606
ENSG00000100503	-0.366303	-0.169799	0.432334
ENSG00000100505	-0.952116	-1.35035	0.703513
ENSG00000100519	-0.00794716	-0.0999518	0.0185212
ENSG00000100522	2.83442	1.04522	1.74265
ENSG00000100523	1.23088	-1.77065	-0.217385
ENSG00000100528	1.16795	-1.15383	-0.222596
ENSG00000100554	0.312278	-0.21959	-0.244471
ENSG00000100564	2.79607	-1.48625	-0.779391
ENSG00000100567	-0.184144	0.289835	-0.326853
ENSG00000100568	1.44904	-2.15051	-1.10332
ENSG00000100575	-1.0447	-0.890783	3.1357
ENSG00000100580	1.45276	3.27013	2.31993
ENSG00000100591	-0.218937	-0.73072	0.856298
ENSG00000100592	2.36014	0.393987	0.216079
ENSG00000100596	-2.38606	-2.85875	2.57542
ENSG00000100600	0.317482	0.119838	-0.475749
ENSG00000100603	0.25841	0.249443	0.501571
ENSG00000100604	1.72647	-0.877751	-1.14232
ENSG00000100605	0.0260079	-0.0080446	-0.0854629
ENSG00000100612	0.216639	-4.37221	0.0420973
ENSG00000100614	-1.88964	-0.468012	2.13659
ENSG00000100626	1.94043	2.45017	2.3171
ENSG00000100632	-2.66717	0.223456	0.261604
ENSG00000100644	-0.338562	-0.0438575	-0.0243726
ENSG00000100647	0.225992	0.840032	0.0864412
ENSG00000100650	-0.769223	-0.293238	-0.0559972
ENSG00000100664	0.312361	0.300522	-0.06488
ENSG00000100678	0.577446	0.336763	0.411435
ENSG00000100697	1.50795	0.611588	0.588077
ENSG00000100711	2.71135	-0.0568559	-0.129498
ENSG00000100714	0.0621738	0.100677	-0.0196213
ENSG00000100722	1.19801	-0.712459	-1.05733
ENSG00000100726	-4.17886	-1.6342	0.356541
ENSG00000100731	-0.357117	-0.917716	0.0461883
ENSG00000100744	1.21476	-0.748353	-1.20005
ENSG00000100764	2.41567	-1.60583	-0.935437
ENSG00000100784	-0.0693396	-0.0803323	0.0506116
ENSG00000100796	0.0353319	1.83358	-0.124471
ENSG00000100804	1.14479	0.710145	0.14629
ENSG00000100811	-1.48608	0.0217201	-0.682007
ENSG00000100813	-4.00939	0.717521	0.0725216
ENSG00000100814	0.711217	0.905952	0.376585
ENSG00000100815	0.54715	-0.795093	-0.632695
ENSG00000100823	2.29445	-3.84962	-1.79644
ENSG00000100836	3.9113	-0.252663	-0.741162
ENSG00000100842	3.42072	1.14011	1.79576
ENSG00000100852	3.8615	-0.989481	-1.59348
ENSG00000100865	-0.103279	-0.177741	0.481436
ENSG00000100883	1.49584	-1.27516	-1.89204
ENSG00000100884	-1.15316	-1.81596	2.76626
ENSG00000100888	-0.00230627	0.00508307	0.00247621
ENSG00000100897	0.0205528	-0.64732	0.152444
ENSG00000100906	2.18139	-0.159014	-0.237647
ENSG00000100911	1.1055	0.366949	0.373192
ENSG00000100916	0.679228	0.186517	0.131384
ENSG00000100934	0.516425	0.0618278	-0.606805
ENSG00000100938	10.9534	0.754364	-1.23484
ENSG00000100941	-2.38526	-1.30838	1.41834
ENSG00000100949	1.33488	-0.205583	-0.11175
ENSG00000100979	4.13569	-1.09918	-2.30981
ENSG00000100982	-1.68176	0.129991	0.150739
ENSG00000100983	1.39651	0.919998	0.848737
ENSG00000100991	-0.00164756	0.277623	0.027706
ENSG00000100994	0.0601093	-0.192073	0.0091224
ENSG00000100997	0.619137	-1.24023	-0.266619
ENSG00000101019	5.11317	2.30941	0.0203931
ENSG00000101040	1.58594	-3.26739	-0.425725
ENSG00000101079	6.46073	0.36901	-0.368307
ENSG00000101098	1.2623	1.24633	1.20845
ENSG00000101109	NA	NA	-0.807481
ENSG00000101126	1.75544	0.370421	0.440386
ENSG00000101132	1.52859	0.69398	2.08746
ENSG00000101134	-0.00877459	-0.081255	0.108171
ENSG00000101144	2.28262	-1.34998	-1.53787
ENSG00000101146	1.19174	-0.0767087	-0.214655
ENSG00000101150	1.45328	1.56132	0.240423
ENSG00000101152	0.297475	0.0441112	-0.385424
ENSG00000101158	2.45629	0.816008	0.993771
ENSG00000101160	-2.63215	-3.18373	0.521561
ENSG00000101161	0.0820451	0.103394	1.48373
ENSG00000101166	0.105085	-0.628745	0.0269677
ENSG00000101180	0.00226013	-0.000733387	0.0299141
ENSG00000101181	-0.753386	-0.260115	0.303725
ENSG00000101182	-3.40241	0.0300533	-0.513163
ENSG00000101190	-3.36236	-1.29055	0.255849
ENSG00000101191	2.88265	0.581579	0.546216
ENSG00000101193	0.424142	0.164604	0.283418
ENSG00000101198	1.31533	1.00121	1.67675
ENSG00000101199	0.363688	0.18054	0.197158
ENSG00000101204	1.78599	-4.30812	-2.46272
ENSG00000101210	0.140412	-0.064189	-1.26531
ENSG00000101220	0.616489	0.0884554	0.61052
ENSG00000101224	-0.0619084	-0.1723	0.173494
ENSG00000101236	-0.429197	-0.181922	0.484772
ENSG00000101246	-0.185291	-0.447471	0.637718
ENSG00000101247	-0.45055	0.398517	-0.600354
ENSG00000101265	-1.87223	-0.29256	0.185587
ENSG00000101266	0.0269989	-0.13043	0.0327329
ENSG00000101290	1.31759	0.119376	0.204296
ENSG00000101294	-0.286986	0.127969	-0.061902
ENSG00000101298	-0.159939	-0.672242	0.354794
ENSG00000101310	-0.495862	-2.36919	-0.0628972
ENSG00000101333	0.260793	0.644881	0.196899
ENSG00000101335	2.31624	-0.427077	0.420537
ENSG00000101337	1.74982	0.212631	-0.267457
ENSG00000101343	2.65082	-1.62086	-0.478188
ENSG00000101346	0.732491	0.208805	0.871188
ENSG00000101347	2.92577	0.902785	0.315341
ENSG00000101349	1.07404	1.19254	0.119695
ENSG00000101350	-2.08163	-1.90146	0.534995
ENSG00000101361	-0.861158	-2.3666	0.728301
ENSG00000101363	-2.76166	1.32265	-0.647055
ENSG00000101365	5.35464	0.210942	-1.17389
ENSG00000101367	1.82746	0.696818	0.306178
ENSG00000101384	-0.143005	-0.459023	-0.151867
ENSG00000101391	0.316883	0.498636	1.51195
ENSG00000101400	2.79906	-2.38931	-1.37854
ENSG00000101407	-0.263295	-0.13506	1.06671
ENSG00000101413	-0.0872208	0.0433739	0.088465
ENSG00000101421	2.13465	1.3797	0.101793
ENSG00000101438	2.06085	-3.01951	-1.03053
ENSG00000101439	0.2562	-0.025806	-0.879121
ENSG00000101444	-3.49369	-0.3411	-0.968297
ENSG00000101445	2.78513	3.58023	6.53152
ENSG00000101457	0.724167	-0.800512	0.151408
ENSG00000101460	0.656166	-0.596965	0.0295899
ENSG00000101463	2.42593	-2.55349	-1.29372
ENSG00000101473	-0.901612	-0.11937	0.540279
ENSG00000101474	-1.05949	-0.064918	0.778485
ENSG00000101489	3.96816	3.39686	1.54056
ENSG00000101542	-3.11345	-0.546597	0.0994919
ENSG00000101544	-0.217093	2.5582	-0.0329961
ENSG00000101557	0.41138	-0.369864	-0.394143
ENSG00000101558	-0.323061	-1.43708	0.0859841
ENSG00000101577	0.724768	-0.740223	-0.186717
ENSG00000101596	-1.19333	-1.04308	0.0914321
ENSG00000101608	-0.526712	-0.197066	0.163385
ENSG00000101638	0.489929	0.58805	0.312035
ENSG00000101639	1.14183	0.520531	0.361862
ENSG00000101654	-0.575432	0.080209	-0.487331
ENSG00000101665	0.0308987	-0.116091	-0.0466511
ENSG00000101745	3.5745	4.10197	1.25316
ENSG00000101746	1.37307	-0.512502	-0.0462228
ENSG00000101751	-0.293509	-0.438091	1.07705
ENSG00000101752	-0.277976	-0.0476227	0.126334
ENSG00000101782	-0.704296	2.26808	-0.160415
ENSG00000101843	-0.840944	-1.78826	0.161697
ENSG00000101846	7.10087	-1.66257	0.163686
ENSG00000101849	3.76534	0.317606	0.799176
ENSG00000101856	-0.251587	3.25611	-0.740605
ENSG00000101882	6.64545	3.39178	0.811745
ENSG00000101901	-0.705302	2.03478	-0.815689
ENSG00000101911	-3.4757	0.487455	-1.07046
ENSG00000101938	2.78663	-0.110633	-1.31061
ENSG00000101940	-2.01797	3.0596	-0.638577
ENSG00000101966	0.0640965	0.386684	0.204969
ENSG00000101972	1.46712	0.576456	0.481208
ENSG00000101977	7.44749	2.46149	1.24364
ENSG00000102003	3.02595	-2.58835	-2.18646
ENSG00000102024	1.32913	0.368582	-0.304817
ENSG00000102030	-0.0282294	3.00684	0.0653216
ENSG00000102038	3.9459	-1.32568	-1.62966
ENSG00000102053	-2.99008	-0.815234	-0.144934
ENSG00000102054	-1.59545	-1.57888	0.62989
ENSG00000102078	0.424577	0.205874	0.476393
ENSG00000102081	-0.796736	1.10126	0.145806
ENSG00000102096	1.29886	0.349794	-0.11832
ENSG00000102103	3.06214	-1.55488	-1.22658
ENSG00000102109	-0.370837	0.543707	-0.307548
ENSG00000102119	1.03515	-0.534511	-0.193797
ENSG00000102125	-0.499224	0.455603	-0.150187
ENSG00000102144	-0.280927	0.115472	-1.99844
ENSG00000102158	2.80769	0.0764373	0.340106
ENSG00000102172	-1.90172	1.26513	-0.524285
ENSG00000102178	2.16572	1.75183	0.941454
ENSG00000102181	0.776616	0.0964401	-0.290287
ENSG00000102189	1.43146	0.390974	0.231346
ENSG00000102225	1.35712	0.32761	0.982326
ENSG00000102226	1.78073	-2.00774	-1.97175
ENSG00000102230	0.477023	0.101672	-0.0440572
ENSG00000102241	0.604783	-0.0320928	0.127049
ENSG00000102271	-0.497226	-0.991013	0.00172042
ENSG00000102302	2.04562	1.5966	1.85208
ENSG00000102309	-0.0916637	0.097022	-0.109043
ENSG00000102312	0.800628	0.782926	0.718128
ENSG00000102316	0.77384	-0.891497	-0.607205
ENSG00000102317	0.211917	-0.0109669	0.000876059
ENSG00000102385	5.61217	1.54282	1.40155
ENSG00000102401	1.12491	0.642265	1.3955
ENSG00000102409	0.0845572	-2.05934	-0.722546
ENSG00000102452	-0.000277913	-0.0204327	-0.273979
ENSG00000102468	-4.34922	-3.6155	2.98798
ENSG00000102471	-0.928199	0.417271	-1.53954
ENSG00000102531	0.580041	-1.05982	-0.134942
ENSG00000102543	-0.321046	-0.0203047	0.126953
ENSG00000102547	-1.86481	-1.27751	1.29384
ENSG00000102572	-4.50152	-1.87153	1.03648
ENSG00000102595	0.513956	0.715526	1.15732
ENSG00000102606	0.40538	0.543072	0.552361
ENSG00000102678	1.18954	-0.820709	-0.385566
ENSG00000102710	0.639724	0.327104	0.257641
ENSG00000102753	-0.988268	-0.606232	0.610641
ENSG00000102755	0.648083	-0.674212	-0.83374
ENSG00000102760	-0.803717	-0.055087	0.66124
ENSG00000102763	0.0374711	-0.0129299	0.734183
ENSG00000102781	0.0266855	0.00852359	0.117115
ENSG00000102804	2.16427	-0.528134	-0.293893
ENSG00000102858	1.17357	-2.17913	-1.07621
ENSG00000102878	0.51151	-0.197321	0.0113897
ENSG00000102879	4.27751	-3.2699	-2.18891
ENSG00000102882	0.0999827	1.32912	-0.158085
ENSG00000102893	-1.26693	0.871809	-0.369082
ENSG00000102897	0.461632	0.465918	0.629257
ENSG00000102898	1.74061	0.141086	0.446268
ENSG00000102900	1.32422	-0.354633	-0.263761
ENSG00000102901	-0.306075	-0.655038	0.0750058
ENSG00000102908	-0.190127	-1.19386	0.345904
ENSG00000102910	-3.41126	-0.258562	-0.226011
ENSG00000102921	-0.217329	-0.00592597	3.99218e-05
ENSG00000102931	1.69193	1.78599	0.550388
ENSG00000102934	2.7848	2.21964	1.92881
ENSG00000102935	-0.301965	0.350562	-1.78592
ENSG00000102974	-0.365252	0.883485	-0.221296
ENSG00000102977	0.0857364	0.0642248	1.51709
ENSG00000102978	2.00976	-4.43934	-1.02969
ENSG00000102981	1.77061	0.408194	0.282002
ENSG00000102984	3.70601	-0.491316	0.218944
ENSG00000103005	2.11731	3.04911	3.04398
ENSG00000103018	-0.247302	-0.411617	0.795184
ENSG00000103021	1.70653	-0.0446721	0.39853
ENSG00000103024	-0.626657	-0.934506	0.109173
ENSG00000103034	2.66521	0.783633	0.2285
ENSG00000103035	-1.93951	1.45686	-1.30616
ENSG00000103042	0.701334	1.43743	0.149155
ENSG00000103043	2.55667	-2.00946	-1.5476
ENSG00000103051	2.31853	-3.93656	-1.77514
ENSG00000103056	5.47503	0.27623	0.0963106
ENSG00000103066	-2.53124	-0.133851	-0.063117
ENSG00000103089	2.13582	1.24206	1.02125
ENSG00000103091	0.114511	0.103806	1.16899
ENSG00000103111	6.61161	0.0612527	-0.37871
ENSG00000103121	0.391381	0.0513696	-0.0820583
ENSG00000103126	-0.346018	0.00344809	0.0279089
ENSG00000103145	0.00208178	0.965705	-0.016511
ENSG00000103148	-0.712157	-0.146323	-0.031137
ENSG00000103154	0.837591	-5.58984	-1.57738
ENSG00000103160	-0.718784	0.0863536	-0.924329
ENSG00000103168	-3.7133	2.32738	-3.2516
ENSG00000103174	2.31101	4.97748	1.97336
ENSG00000103175	1.00319	0.830404	1.45523
ENSG00000103184	-1.09319	-0.818995	1.02549
ENSG00000103187	0.326111	-0.422503	-0.810839
ENSG00000103194	0.166949	-0.646551	-0.237873
ENSG00000103197	-0.524467	0.472048	-0.852305
ENSG00000103202	-0.220951	-0.205515	0.0684916
ENSG00000103227	1.62048	-2.87302	-1.21471
ENSG00000103245	-0.288833	-0.536206	1.26293
ENSG00000103249	4.31517	1.56572	1.25139
ENSG00000103253	0.47644	0.305201	-0.0137031
ENSG00000103254	2.54666	-0.198748	-0.0617019
ENSG00000103257	1.05587	1.27367	0.392205
ENSG00000103260	0.914081	0.0918838	-0.391433
ENSG00000103264	-0.312236	0.0508154	-0.507432
ENSG00000103266	1.81736	0.0613108	-0.359219
ENSG00000103269	6.25188	-0.0489813	0.441499
ENSG00000103275	-0.143889	-0.229758	0.0359739
ENSG00000103316	0.918696	-0.685103	-1.2471
ENSG00000103319	0.0672005	-0.276565	-0.272897
ENSG00000103326	1.77089	1.74574	0.211553
ENSG00000103335	0.697927	-0.249763	-0.656185
ENSG00000103342	-0.801806	0.353614	-0.109697
ENSG00000103351	1.22377	1.95784	0.289378
ENSG00000103353	-1.11458	-0.226638	1.27136
ENSG00000103356	-1.48259	0.122802	0.0896859
ENSG00000103363	0.66399	0.622157	0.820253
ENSG00000103365	-0.528414	0.235951	-0.346153
ENSG00000103404	0.169237	-0.139752	-0.110322
ENSG00000103415	4.47838	-2.12642	-1.75743
ENSG00000103423	0.901825	0.251358	0.198093
ENSG00000103429	-1.50438	-2.17739	1.50865
ENSG00000103449	2.34421	0.364361	1.06172
ENSG00000103479	-0.00610314	0.00938916	-0.267871
ENSG00000103485	-0.23962	0.327143	-0.00919022
ENSG00000103489	-0.49977	-1.18137	0.118786
ENSG00000103494	-0.495054	0.344519	-0.655867
ENSG00000103495	3.16735	-0.10882	-0.361571
ENSG00000103496	2.31225	4.72757	0.48874
ENSG00000103502	0.348434	-0.404473	-0.0411417
ENSG00000103507	-1.1912	1.71289	-3.53868
ENSG00000103510	-3.43961	1.38639	-2.01973
ENSG00000103512	-0.0218475	0.0618111	-0.780788
ENSG00000103528	1.35946	2.52723	0.766076
ENSG00000103540	1.42965	-0.72817	-1.49079
ENSG00000103544	-0.0174918	0.735086	0.0356331
ENSG00000103549	-1.57577	0.328627	-0.937018
ENSG00000103550	1.39172	-3.94211	-0.438205
ENSG00000103591	3.31202	-1.95568	-1.79473
ENSG00000103647	2.02039	1.79882	0.69546
ENSG00000103653	0.349929	0.167939	-0.0516366
ENSG00000103657	2.18402	1.16319	0.701765
ENSG00000103723	-0.841856	0.0285335	-1.51339
ENSG00000103740	-0.0537742	0.0436377	-0.439245
ENSG00000103769	2.89497	-0.018732	0.104014
ENSG00000103811	0.630047	0.394897	0.348109
ENSG00000103855	-0.110133	-0.0353761	-0.0193835
ENSG00000103888	-0.353447	-0.298121	2.37024
ENSG00000103932	-0.208632	-3.45987	0.282353
ENSG00000103942	0.343578	0.87564	0.217474
ENSG00000103978	6.7007	1.55506	0.961258
ENSG00000103994	1.65277	2.45569	1.28242
ENSG00000104059	-0.0475254	-1.14381	0.236967
ENSG00000104064	3.35976	0.527703	0.848478
ENSG00000104067	-1.72782	-0.424476	0.501708
ENSG00000104093	1.25216	0.421642	-0.199394
ENSG00000104112	-0.0367984	0.088175	0.00378241
ENSG00000104131	0.369675	-0.323435	-0.158971
ENSG00000104133	-1.20469	0.544624	-0.0736928
ENSG00000104142	-0.372651	-0.375921	2.01863
ENSG00000104154	-0.0136604	0.762531	0.000886902
ENSG00000104164	-1.4261	-0.759419	1.01762
ENSG00000104177	-0.790965	-0.483721	0.289295
ENSG00000104205	-0.457996	0.113569	-0.458017
ENSG00000104218	1.22222	-0.447638	0.222764
ENSG00000104219	-1.73817	-0.441738	-0.18415
ENSG00000104228	0.292674	0.317336	0.347256
ENSG00000104231	-0.928886	0.170919	-0.586418
ENSG00000104267	-3.40728	1.11236	-0.843258
ENSG00000104290	3.07144	0.496192	0.531043
ENSG00000104320	1.56388	1.9957	0.269659
ENSG00000104325	0.8235	-0.869107	-2.57751
ENSG00000104327	-0.43638	0.610875	-0.795805
ENSG00000104331	-0.0803133	-0.726508	-0.0103091
ENSG00000104332	-0.105732	0.15868	0.114437
ENSG00000104341	0.451953	0.050662	0.695998
ENSG00000104343	-0.361382	1.48149	-0.0935263
ENSG00000104361	4.01585	3.0602	1.19068
ENSG00000104365	0.786521	-0.414382	-0.366046
ENSG00000104368	0.0115311	0.563482	-0.603566
ENSG00000104369	2.9306	2.17952	1.25337
ENSG00000104381	3.03269	-1.69952	-1.31904
ENSG00000104388	1.64356	-2.73762	-0.984791
ENSG00000104408	0.350279	3.08425	0.9817
ENSG00000104412	-0.693159	-1.10338	0.376163
ENSG00000104419	3.33243	0.575058	0.767659
ENSG00000104435	-0.81069	0.281037	-1.67308
ENSG00000104442	0.327112	0.262674	0.732476
ENSG00000104447	2.33271	-3.33889	-1.1335
ENSG00000104490	1.96992	0.506871	0.14377
ENSG00000104517	1.79696	0.501204	-0.271378
ENSG00000104522	3.69821	-3.81552	-2.31362
ENSG00000104524	1.51134	0.802969	0.302538
ENSG00000104529	1.93909	-0.283047	0.409604
ENSG00000104549	-0.251116	0.232322	-0.00595364
ENSG00000104613	0.162443	0.419452	0.149838
ENSG00000104635	-1.6359	0.101017	-0.0370868
ENSG00000104643	-0.280861	-0.212516	0.933404
ENSG00000104660	0.190624	0.0652893	0.862556
ENSG00000104671	0.170571	0.6441	0.082206
ENSG00000104679	0.263868	0.120357	0.0150028
ENSG00000104687	1.76682	-0.70913	-1.2659
ENSG00000104695	-0.0522745	-0.0345791	0.285744
ENSG00000104714	-0.35261	-0.487915	0.0876559
ENSG00000104722	1.57242	2.07715	1.37056
ENSG00000104723	0.108525	-1.52693	-0.613336
ENSG00000104725	2.88482	3.45523	1.25673
ENSG00000104728	2.40655	-0.568215	-1.82711
ENSG00000104738	0.781129	0.477084	0.351763
ENSG00000104763	0.685238	-0.746591	-1.84899
ENSG00000104765	-2.67427	2.67386	-0.888099
ENSG00000104805	-2.49694	1.57924	-0.872103
ENSG00000104812	4.22102	-3.82925	-3.86955
ENSG00000104823	-0.107496	-0.686242	0.00196336
ENSG00000104824	0.527805	0.179102	0.0863229
ENSG00000104825	-1.09942	0.72348	-1.30547
ENSG00000104833	-1.25014	-2.97428	0.136286
ENSG00000104852	-0.619872	-0.241445	1.55455
ENSG00000104853	3.60121	-0.899765	-0.454447
ENSG00000104859	2.59433	-1.53057	-0.374524
ENSG00000104863	2.62332	1.64048	0.37921
ENSG00000104866	0.295265	0.563195	1.17473
ENSG00000104870	2.55498	-1.70942	-1.46734
ENSG00000104872	0.926874	-1.43334	-3.89114
ENSG00000104880	0.100529	0.403926	0.388816
ENSG00000104884	-2.763	-2.57891	1.88432
ENSG00000104885	0.0675824	-0.100214	-0.341195
ENSG00000104886	3.35729	2.15981	1.28529
ENSG00000104888	1.41051	-0.84936	-1.75941
ENSG00000104897	0.36944	0.724396	0.00855387
ENSG00000104904	0.101884	-0.0315014	-0.0744411
ENSG00000104907	0.233952	-0.263921	-0.39167
ENSG00000104915	-0.0142914	0.0278918	0.00149813
ENSG00000104936	0.390447	-3.02913	-0.398891
ENSG00000104946	1.42485	0.390923	-0.439692
ENSG00000104957	0.203911	0.164888	1.71379
ENSG00000104960	5.00405	3.08184	1.18019
ENSG00000104964	0.511467	1.01037	0.665939
ENSG00000104967	0.0202437	1.2635	-0.0638798
ENSG00000104969	-0.496091	-0.193101	0.142609
ENSG00000104973	-0.394553	1.86818	-1.51535
ENSG00000104976	-0.621274	2.43482	-0.342493
ENSG00000104979	0.194137	-0.12017	-0.214687
ENSG00000104980	0.257482	1.06023	-0.451472
ENSG00000105053	-0.8207	1.92667	-0.950411
ENSG00000105058	-0.650153	0.0323018	-0.0462
ENSG00000105063	9.43098	-2.23528	-0.171316
ENSG00000105088	-0.32914	0.193885	-0.824571
ENSG00000105127	-0.032199	0.0125276	0.0281673
ENSG00000105135	4.69341	3.98072	1.2568
ENSG00000105136	0.833173	0.498842	0.0260393
ENSG00000105143	0.336275	-0.606202	-0.0607255
ENSG00000105171	-1.44454	-4.26099	0.305654
ENSG00000105176	0.514387	0.793099	1.40351
ENSG00000105185	1.70804	1.00619	-0.0576956
ENSG00000105186	0.68728	1.17914	0.122995
ENSG00000105193	2.49876	-0.561807	-0.860175
ENSG00000105197	-0.088376	-0.414307	0.0173003
ENSG00000105202	0.140436	-0.319641	-0.139546
ENSG00000105204	4.29728	3.45881	1.00285
ENSG00000105220	6.4984	-1.40812	-3.43186
ENSG00000105221	4.16901	-0.460445	-0.332036
ENSG00000105223	1.77969	-0.716914	-1.61338
ENSG00000105229	0.498605	0.0420639	-0.000747599
ENSG00000105245	-0.463267	0.338291	-1.35876
ENSG00000105254	-0.941417	-0.685996	4.3566
ENSG00000105255	-2.32118	-0.676037	0.00895182
ENSG00000105258	0.961667	0.437966	0.130047
ENSG00000105270	1.55151	-0.0624512	-0.0158043
ENSG00000105278	-0.542813	0.3936	-0.0564391
ENSG00000105290	-0.280548	-0.34555	1.42316
ENSG00000105323	-2.31825	0.709956	-1.78947
ENSG00000105325	-1.38831	2.15135	-0.920615
ENSG00000105339	-1.75759	0.515918	-0.35417
ENSG00000105341	-1.59506	-1.17651	0.478065
ENSG00000105355	5.36409	2.19512	0.774112
ENSG00000105357	-2.49932	1.26006	-1.59509
ENSG00000105364	1.11049	1.07036	-0.00384652
ENSG00000105372	5.78789	3.01281	0.678228
ENSG00000105373	0.282808	0.0294169	1.03252
ENSG00000105376	-0.412164	1.03922	-1.40995
ENSG00000105379	-0.0976317	0.0281765	-0.0158037
ENSG00000105393	0.775827	-0.663958	-0.0191829
ENSG00000105397	4.55784	-1.37378	-1.70366
ENSG00000105401	0.326056	-0.498355	-0.88677
ENSG00000105402	3.21262	0.791105	0.00702842
ENSG00000105404	0.540619	0.734296	0.0219863
ENSG00000105409	5.87425	-1.63125	-2.76186
ENSG00000105419	-0.450783	-1.15093	0.745774
ENSG00000105426	0.505151	-0.825874	0.00897836
ENSG00000105429	1.42733	3.46653	1.1697
ENSG00000105438	-0.147876	-0.482375	0.102751
ENSG00000105443	1.42146	0.85116	-0.109907
ENSG00000105499	2.34313	0.444177	0.103747
ENSG00000105514	-1.83099	-3.10818	2.17947
ENSG00000105516	-0.540474	-1.46552	1.01304
ENSG00000105518	-0.409502	4.99868	0.436233
ENSG00000105520	0.0684608	-1.01573	0.00611221
ENSG00000105552	0.00208956	0.00951951	0.0230668
ENSG00000105568	-0.7403	0.271124	-0.497902
ENSG00000105576	-0.506162	-1.25624	0.970903
ENSG00000105583	1.00079	-0.778924	0.138594
ENSG00000105605	0.999211	2.32654	0.708488
ENSG00000105613	-0.291816	-0.0951488	-0.162049
ENSG00000105618	0.254005	0.0136839	-0.0765139
ENSG00000105619	0.209197	0.185098	0.239106
ENSG00000105640	0.595577	2.50217	0.484226
ENSG00000105642	1.20018	0.506766	1.32389
ENSG00000105643	3.08822	-1.18135	-1.72456
ENSG00000105649	6.08694	1.06547	0.58047
ENSG00000105655	1.76389	0.625411	-0.136925
ENSG00000105662	0.2345	0.102742	0.138857
ENSG00000105663	-0.0211609	0.00772069	-0.00484266
ENSG00000105669	-0.414752	0.621317	0.131863
ENSG00000105671	-0.0462517	-1.42185	-0.173049
ENSG00000105676	-0.333037	-0.343343	0.675457
ENSG00000105677	-0.462462	-0.0348297	-0.537781
ENSG00000105695	2.84797	1.80559	2.01518
ENSG00000105696	-0.00889573	0.128112	0.176642
ENSG00000105698	-2.72171	-0.029622	-0.105175
ENSG00000105700	0.458651	-0.134564	0.188836
ENSG00000105701	-0.0263588	-0.0382959	0.0106999
ENSG00000105705	-0.343836	0.169816	0.0886177
ENSG00000105711	3.31804	4.88727	4.66171
ENSG00000105722	-0.0026044	0.00908746	-0.193525
ENSG00000105723	3.02626	1.54862	1.15336
ENSG00000105726	0.548755	0.798742	0.345683
ENSG00000105737	1.68811	0.997781	-0.734441
ENSG00000105767	-3.06526	-0.977068	2.45726
ENSG00000105771	0.024313	-0.0315065	0.00323198
ENSG00000105778	0.0646349	-1.45473	-0.37892
ENSG00000105784	-0.0782645	0.150979	-0.314991
ENSG00000105793	-1.77482	0.93438	0.610374
ENSG00000105810	-0.566593	-0.346208	-0.118049
ENSG00000105819	-0.546703	-0.00555798	-0.205662
ENSG00000105821	2.89393	0.758387	0.210605
ENSG00000105835	2.24949	2.47244	2.0444
ENSG00000105849	-0.155897	1.58883	0.127422
ENSG00000105854	3.13222	0.525967	1.31504
ENSG00000105856	0.275462	-0.881073	-0.160244
ENSG00000105875	-0.162504	0.148534	0.0234297
ENSG00000105887	-7.06567	-5.46874	2.19471
ENSG00000105894	4.80166	0.724301	0.75404
ENSG00000105928	3.482	0.957871	0.522315
ENSG00000105939	1.76317	1.30025	0.24841
ENSG00000105953	-0.0807648	-0.0661832	0.604966
ENSG00000105963	-0.0746383	0.0488992	0.0298181
ENSG00000105968	-0.729537	-1.19434	0.303238
ENSG00000105983	-2.30677	0.25032	-0.455245
ENSG00000105993	1.10527	-1.00576	-0.573356
ENSG00000106009	0.673365	0.951007	0.5793
ENSG00000106012	3.48015	0.092728	-0.211642
ENSG00000106028	0.854402	0.232224	0.562008
ENSG00000106049	0.255135	1.84546	0.071081
ENSG00000106052	0.298745	0.238828	-0.0323068
ENSG00000106069	-1.08263	-2.59814	0.178548
ENSG00000106070	0.704189	0.106701	-0.111443
ENSG00000106078	-0.0318185	-1.7886	0.335263
ENSG00000106089	3.46003	-2.45541	-1.92571
ENSG00000106105	-0.677823	0.176376	-1.31365
ENSG00000106123	-1.65782	-1.88027	3.49881
ENSG00000106153	-0.415939	-0.365614	1.05975
ENSG00000106211	0.0708646	0.147778	-0.00391298
ENSG00000106236	0.607774	0.260801	0.288282
ENSG00000106244	-0.549878	0.016632	-0.539434
ENSG00000106245	1.58184	-1.65613	-0.362399
ENSG00000106261	15.2379	2.76599	0.762966
ENSG00000106263	-0.153995	-0.107126	-0.0148365
ENSG00000106266	0.2825	1.39968	0.558939
ENSG00000106278	4.7672	-2.42783	-1.6515
ENSG00000106290	1.71134	-0.300876	-0.503164
ENSG00000106299	-0.102115	-0.0945348	0.0672635
ENSG00000106346	5.59246	3.35409	1.53561
ENSG00000106348	3.46333	3.18504	1.44334
ENSG00000106351	0.0026184	0.570525	0.0160699
ENSG00000106355	0.827138	0.423884	0.211665
ENSG00000106367	5.66376	-0.785097	-1.56863
ENSG00000106392	2.72308	0.519933	0.250019
ENSG00000106397	2.35922	0.546848	1.1092
ENSG00000106400	4.24403	1.27086	0.13254
ENSG00000106415	0.269088	0.00857582	-0.209835
ENSG00000106443	2.76919	0.990698	0.760022
ENSG00000106459	2.03111	0.886402	0.691052
ENSG00000106460	-0.0571336	0.882128	-0.00416048
ENSG00000106477	-1.95295	-1.15315	0.755922
ENSG00000106479	0.588622	-0.0635899	0.102032
ENSG00000106484	2.66144	0.0377965	0.459054
ENSG00000106524	1.77648	-1.25865	-1.22271
ENSG00000106537	1.84619	1.5728	0.979578
ENSG00000106554	-1.34094	0.277151	-0.538751
ENSG00000106588	0.596622	-0.559476	-0.111108
ENSG00000106591	0.889307	0.497719	0.207609
ENSG00000106603	6.99142	-0.885436	0.200264
ENSG00000106605	-1.43733	2.32388	-2.28178
ENSG00000106608	0.0566468	-1.43609	-0.167462
ENSG00000106609	-0.0649038	-0.0880065	0.0745431
ENSG00000106615	-1.3797	-1.01461	-0.054516
ENSG00000106617	2.03666	-0.542051	-1.47204
ENSG00000106624	2.66384	2.1169	1.28858
ENSG00000106628	0.222682	0.0786011	-0.0101591
ENSG00000106635	0.411541	-0.343529	0.00895208
ENSG00000106636	-0.712272	-0.447643	0.28695
ENSG00000106638	-0.0521405	1.1238	-0.0237806
ENSG00000106665	-0.00889784	0.138729	-0.083461
ENSG00000106682	4.06739	-6.97026	-3.6591
ENSG00000106683	6.89437	6.4672	6.60759
ENSG00000106688	3.79647	1.13352	0.0200989
ENSG00000106689	4.89184	-6.45139	-1.25239
ENSG00000106692	-0.197697	-0.473085	2.72003
ENSG00000106701	-0.0990033	0.0241567	-0.00178313
ENSG00000106723	-0.518681	0.112889	-0.717088
ENSG00000106733	0.121164	-0.154328	-0.137899
ENSG00000106771	2.69048	1.25023	1.10264
ENSG00000106772	-1.22998	0.682727	-0.595545
ENSG00000106780	-2.67883	1.9142	-0.823841
ENSG00000106789	-0.558256	-0.0281364	0.300822
ENSG00000106803	-0.89882	1.16083	-0.239168
ENSG00000106829	3.28425	4.03393	1.34569
ENSG00000106852	3.75303	0.102169	-0.983715
ENSG00000106853	-6.51077	-0.0445885	-0.795199
ENSG00000106976	2.95373	-0.29519	-1.52218
ENSG00000106991	0.189338	-0.0853736	0.0137961
ENSG00000106992	0.399666	-1.42659	-1.21011
ENSG00000106993	1.00209	1.33958	-0.0213469
ENSG00000107021	-1.85987	-1.59298	1.68842
ENSG00000107036	-0.956126	-1.39946	0.883302
ENSG00000107077	1.06775	-1.51645	-0.15173
ENSG00000107104	-5.09565	-1.04701	0.824235
ENSG00000107105	-0.313233	-0.123631	1.15429
ENSG00000107130	2.82793	2.44669	1.449
ENSG00000107140	0.650992	-1.53002	-0.548115
ENSG00000107147	0.36839	-0.105559	-0.525377
ENSG00000107164	-0.668678	-0.769637	1.13877
ENSG00000107175	-0.0529069	0.0144258	-0.0553283
ENSG00000107185	0.169603	0.0718089	0.216825
ENSG00000107186	4.03926	1.64016	0.781745
ENSG00000107223	0.886779	-1.31041	-1.1958
ENSG00000107242	3.94668	1.30299	2.62746
ENSG00000107262	-0.0664054	2.85649	0.0623125
ENSG00000107263	6.74125	5.86409	3.568
ENSG00000107281	0.497252	-0.494796	0.226264
ENSG00000107282	-2.81613	-1.5735	1.59304
ENSG00000107290	0.101589	-0.171559	0.00723771
ENSG00000107295	0.965807	-0.759878	-2.0006
[truncated: 6,858 more rows]

## Sheet: S5 - DAVID
Supplemental Table 5 : DAVID Pathway Analysis for cross-disorder DEGs controlling for # of genes input
	controlling for # of genes
	TOTAL	UP	DOWN	DISCORDANT	DAVID Pathways (ALL)	DAVID (UP)	DAVID (DOWN)
AUT-SCZ	191	69	106	16	neuron projection development	phosphoprotein	transport, cytoplasm,syntaxin binding, SNARE binding
AUT-BPD	191	45	67	76	phosphoprotein, enzyme binding, cytosol, cytoplasm, acetylation	NONE	cytosol, synapse, phosphoprotein, GTPase regulator activity, nucleoside-triphosphate regulator activity, cell junction
SCZ-BPD	191	55	98	38	--	NONE	NONE

## Sheet: S6 - GO
Supplemental Table 6 : MSigDB GO Analysis Results
	p-value
MSigDB GO Category	AUT-SCZ	AUT-BPD	SCZ-BPD
TRANSMEMBRANE_TRANSPORTER_ACTIVITY	3.15e-06	0.0635	0.000188
SUBSTRATE_SPECIFIC_TRANSMEMBRANE_TRANSPORTER_ACTIVITY	1.16e-05	0.145	0.00055
SUBSTRATE_SPECIFIC_TRANSPORTER_ACTIVITY	1.67e-05	0.233	0.00017
ESTABLISHMENT_OF_LOCALIZATION	0.000169	0.102	0.0164
TRANSPORT	0.000207	0.14	0.018
NEUROLOGICAL_SYSTEM_PROCESS	0.000212	0.0217	0.00442
SYSTEM_PROCESS	0.000453	0.0419	0.0126
ION_TRANSMEMBRANE_TRANSPORTER_ACTIVITY	0.000518	0.291	0.000379
CELL_CELL_SIGNALING	0.000535	0.0273	0.0421
CYTOSKELETON	0.000618	0.0406	0.0268
ION_TRANSPORT	0.000819	0.161	0.00015
MONOVALENT_INORGANIC_CATION_TRANSPORT	0.000827	0.108	0.000652
INTEGRAL_TO_PLASMA_MEMBRANE	0.000859	0.274	0.0014
INTRINSIC_TO_PLASMA_MEMBRANE	0.00104	0.326	0.00307
ORGANIC_ACID_TRANSPORT	0.00109	0.488	0.0969
CARBOXYLIC_ACID_TRANSPORT	0.00109	0.488	0.0969
PYROPHOSPHATASE_ACTIVITY	0.00127	0.222	0.0961
HYDROLASE_ACTIVITY_ACTING_ON_ACID_ANHYDRIDES	0.00131	0.249	0.13
NUCLEOSIDE_TRIPHOSPHATASE_ACTIVITY	0.00137	0.247	0.204
PROTEIN_POLYMERIZATION	0.00169	0.0475	0.0446
PLASMA_MEMBRANE_PART	0.00208	0.348	0.000912
CELL_FRACTION	0.00221	0.163	0.299
AMINE_TRANSMEMBRANE_TRANSPORTER_ACTIVITY	0.00235	0.248	0.0445
REGULATION_OF_PROTEIN_POLYMERIZATION	0.00244	0.146	0.54
POTASSIUM_ION_TRANSPORT	0.00245	0.0959	0.00027
ORGANIC_ACID_TRANSMEMBRANE_TRANSPORTER_ACTIVITY	0.00252	0.373	0.044
CARBOXYLIC_ACID_TRANSMEMBRANE_TRANSPORTER_ACTIVITY	0.00252	0.373	0.044
ACTIVE_TRANSMEMBRANE_TRANSPORTER_ACTIVITY	0.00254	0.53	0.0327
SUBSTRATE_SPECIFIC_CHANNEL_ACTIVITY	0.00262	0.0262	0.000234
ION_CHANNEL_ACTIVITY	0.00262	0.0262	0.000234
ACTIN_CYTOSKELETON	0.00289	0.154	0.0931
POSITIVE_REGULATION_OF_PROTEIN_METABOLIC_PROCESS	0.00292	0.047	0.0867
CYTOSKELETAL_PART	0.00321	0.269	0.252
CENTRAL_NERVOUS_SYSTEM_DEVELOPMENT	0.00349	0.035	0.199
AMINO_ACID_CATABOLIC_PROCESS	0.00351	0.486	0.633
SH2_DOMAIN_BINDING	0.00355	0.00875	0.00746
POSITIVE_REGULATION_OF_CELLULAR_PROTEIN_METABOLIC_PROCESS	0.00392	0.0404	0.044
PLASMA_MEMBRANE	0.00401	0.174	0.00767
CATION_TRANSPORT	0.00426	0.14	0.000349
ACTIN_FILAMENT_POLYMERIZATION	0.00474	0.125	0.0447
NITROGEN_COMPOUND_CATABOLIC_PROCESS	0.00484	0.242	0.577
AMINO_ACID_TRANSPORT	0.00488	0.628	0.284
GATED_CHANNEL_ACTIVITY	0.0049	0.0301	0.00106
MEMBRANE_FRACTION	0.00495	0.227	0.169
AMINO_ACID_TRANSMEMBRANE_TRANSPORTER_ACTIVITY	0.00575	0.452	0.156
CATION_CHANNEL_ACTIVITY	0.00609	0.0302	0.000515
TRANSMISSION_OF_NERVE_IMPULSE	0.00629	0.0385	0.0412
VOLTAGE_GATED_POTASSIUM_CHANNEL_COMPLEX	0.00703	0.0552	0.000175
CHROMATIN_REMODELING_COMPLEX	0.00728	0.108	0.535
INTRINSIC_TO_MEMBRANE	0.00823	0.521	0.00484
AROMATIC_COMPOUND_METABOLIC_PROCESS	0.00844	0.112	0.0984
AMINE_CATABOLIC_PROCESS	0.00849	0.521	0.763
INTEGRAL_TO_MEMBRANE	0.00852	0.459	0.00406
STEROID_METABOLIC_PROCESS	0.00877	0.0502	0.68
REGULATION_OF_PROTEIN_METABOLIC_PROCESS	0.0093	0.104	0.38
POSITIVE_REGULATION_OF_PHOSPHORYLATION	0.00972	0.166	0.072
POTASSIUM_CHANNEL_ACTIVITY	0.00974	0.036	0.000901
STRUCTURAL_CONSTITUENT_OF_CYTOSKELETON	0.00978	0.00753	0.215
POSITIVE_REGULATION_OF_PROTEIN_MODIFICATION_PROCESS	0.00983	0.103	0.0294
AMINE_TRANSPORT	0.00991	0.461	0.24
VOLTAGE_GATED_CATION_CHANNEL_ACTIVITY	0.0114	0.0394	0.000853
LIPID_TRANSPORTER_ACTIVITY	0.0117	0.129	0.00247
POSITIVE_REGULATION_OF_SIGNAL_TRANSDUCTION	0.0121	0.0456	0.411
GTPASE_ACTIVITY	0.0123	0.262	0.244
ATPASE_ACTIVITY_COUPLED_TO_TRANSMEMBRANE_MOVEMENT_OF_IONS	0.0126	0.516	0.025
CORTICAL_CYTOSKELETON	0.0138	0.047	0.137
P2RY6	0.0138	0.376	0.132
ATPASE_ACTIVITY_COUPLED	0.0142	0.272	0.205
CATION_TRANSMEMBRANE_TRANSPORTER_ACTIVITY	0.0146	0.199	0.00291
METAL_ION_TRANSMEMBRANE_TRANSPORTER_ACTIVITY	0.0149	0.0176	0.000782
VOLTAGE_GATED_CHANNEL_ACTIVITY	0.015	0.029	0.00158
ORGANIC_ACID_METABOLIC_PROCESS	0.0152	0.185	0.566
MICROTUBULE_BASED_PROCESS	0.0158	0.302	0.266
VOLTAGE_GATED_POTASSIUM_CHANNEL_ACTIVITY	0.0158	0.0206	0.00201
PROTEIN_TARGETING_TO_MEMBRANE	0.0165	0.0931	0.26
REGULATION_OF_PROTEIN_MODIFICATION_PROCESS	0.0171	0.127	0.193
REGULATION_OF_CELLULAR_PROTEIN_METABOLIC_PROCESS	0.0174	0.0661	0.336
MEMBRANE_FUSION	0.0178	0.2	0.411
REGULATION_OF_PHOSPHORYLATION	0.0186	0.134	0.205
MICROTUBULE_CYTOSKELETON	0.0187	0.27	0.221
ATPASE_ACTIVITY_COUPLED_TO_MOVEMENT_OF_SUBSTANCES	0.0193	0.529	0.0899
MEIOTIC_CELL_CYCLE	0.0195	0.131	0.117
PROTEASE_INHIBITOR_ACTIVITY	0.0198	0.236	0.0413
SYNAPTIC_TRANSMISSION	0.0198	0.108	0.0624
L_AMINO_ACID_TRANSMEMBRANE_TRANSPORTER_ACTIVITY	0.0204	0.632	0.185
INTRACELLULAR_SIGNALING_CASCADE	0.0204	0.268	0.316
POSITIVE_REGULATION_OF_PROTEIN_AMINO_ACID_PHOSPHORYLATION	0.0209	0.0822	0.0396
REGULATION_OF_PROTEIN_AMINO_ACID_PHOSPHORYLATION	0.0212	0.0697	0.119
REGULATION_OF_ACTIN_FILAMENT_LENGTH	0.0222	0.724	0.247
NITROGEN_COMPOUND_METABOLIC_PROCESS	0.0225	0.0371	0.753
CORTICAL_ACTIN_CYTOSKELETON	0.0227	0.0464	0.251
POSITIVE_REGULATION_OF_PHOSPHATE_METABOLIC_PROCESS	0.0233	0.263	0.0493
PPFIA1	0.0236	0.14	0.581
ATPASE_ACTIVITY	0.0239	0.358	0.286
TRICARBOXYLIC_ACID_CYCLE_INTERMEDIATE_METABOLIC_PROCESS	0.0239	0.312	0.516
HYDROLASE_ACTIVITY_ACTING_ON_ACID_ANHYDRIDESCATALYZING_TRANSMEMBRANE_MOVEMENT_OF_SUBSTANCES	0.0246	0.651	0.0324
GROWTH_FACTOR_BINDING	0.0252	0.68	0.918
CYTOSKELETON_ORGANIZATION_AND_BIOGENESIS	0.0254	0.269	0.0545
CARBOXYLIC_ACID_METABOLIC_PROCESS	0.0254	0.282	0.624
MS4A2	0.0263	0.829	0.23
CELL_CORTEX_PART	0.0268	0.035	0.0578
SH3_SH2_ADAPTOR_ACTIVITY	0.0269	0.124	0.418
PRIMARY_ACTIVE_TRANSMEMBRANE_TRANSPORTER_ACTIVITY	0.0271	0.494	0.157
SENSORY_PERCEPTION	0.0274	0.119	0.0357
LIPID_BINDING	0.0278	0.0183	0.0843
METALLOENDOPEPTIDASE_ACTIVITY	0.0285	0.0214	0.188
NON_MEMBRANE_BOUND_ORGANELLE	0.0288	0.0592	0.291
INTRACELLULAR_NON_MEMBRANE_BOUND_ORGANELLE	0.0288	0.0592	0.291
PROTON_TRANSPORTING_TWO_SECTOR_ATPASE_COMPLEX	0.0288	0.417	0.818
ACTIN_POLYMERIZATION_AND_OR_DEPOLYMERIZATION	0.0291	0.287	0.0991
REGULATION_OF_I_KAPPAB_KINASE_NF_KAPPAB_CASCADE	0.0308	0.0317	0.351
PURINE_NUCLEOTIDE_METABOLIC_PROCESS	0.0313	0.138	0.431
PURINE_RIBONUCLEOTIDE_METABOLIC_PROCESS	0.0313	0.138	0.431
RNA_DEPENDENT_ATPASE_ACTIVITY	0.0319	0.135	0.141
SLC25A3	0.0326	0.508	0.22
ENZYME_LINKED_RECEPTOR_PROTEIN_SIGNALING_PATHWAY	0.0327	0.106	0.101
MEMBRANE	0.0348	0.667	0.351
INTEGRIN_BINDING	0.0366	0.527	0.118
ANTI_APOPTOSIS	0.0367	0.187	0.617
CYCLIC_NUCLEOTIDE_PHOSPHODIESTERASE_ACTIVITY	0.0369	0.872	0.467
HYDROLASE_ACTIVITY_ACTING_ON_CARBON_NITROGEN_NOT_PEPTIDEBONDS	0.0378	0.0379	0.22
ENDONUCLEASE_ACTIVITY_GO_0016893	0.0379	0.793	0.636
MICROTUBULE_ORGANIZING_CENTER_PART	0.0382	0.0469	0.233
N_ACETYLGLUCOSAMINE_METABOLIC_PROCESS	0.0393	0.566	0.897
RIBONUCLEOTIDE_METABOLIC_PROCESS	0.0414	0.122	0.26
POSITIVE_REGULATION_OF_CYTOSKELETON_ORGANIZATION_AND_BIOGENESIS	0.0418	0.271	0.171
AMINO_ACID_METABOLIC_PROCESS	0.0419	0.209	0.24
OXIDOREDUCTASE_ACTIVITY_ACTING_ON_CH_OH_GROUP_OF_DONORS	0.0424	0.153	0.253
MOLECULAR_ADAPTOR_ACTIVITY	0.0458	0.127	0.151
NUCLEOSOME_ASSEMBLY	0.0459	0.0674	0.164
POSITIVE_REGULATION_OF_I_KAPPAB_KINASE_NF_KAPPAB_CASCADE	0.0463	0.0488	0.412
PROTEIN_KINASE_CASCADE	0.0463	0.0875	0.619
CYTOSOL	0.047	0.34	0.514
INTRA_GOLGI_VESICLE_MEDIATED_TRANSPORT	0.0474	0.0622	0.0753
MEMBRANE_PART	0.0484	0.698	0.0765
VESICLE_MEDIATED_TRANSPORT	0.0494	0.167	0.281
INSOLUBLE_FRACTION	0.0498	0.362	0.0649
REGULATION_OF_BIOLOGICAL_QUALITY	0.0506	0.345	0.336
CELL_PROJECTION	0.051	0.0341	0.0168
METAL_ION_TRANSPORT	0.0521	0.115	0.000518
TRANSMEMBRANE_RECEPTOR_PROTEIN_PHOSPHATASE_ACTIVITY	0.0529	0.534	0.777
ACTIN_FILAMENT	0.0543	0.503	0.201
CELL_SURFACE_RECEPTOR_LINKED_SIGNAL_TRANSDUCTION_GO_0007166	0.0557	0.0507	0.0231
REGULATION_OF_CATABOLIC_PROCESS	0.056	0.771	0.36
MEMBRANE_ORGANIZATION_AND_BIOGENESIS	0.0582	0.554	0.699
SERINE_TYPE_ENDOPEPTIDASE_INHIBITOR_ACTIVITY	0.0591	0.344	0.121
CELL_RECOGNITION	0.0593	0.585	0.354
CELLULAR_DEFENSE_RESPONSE	0.0606	0.509	0.0556
MICROTUBULE_ASSOCIATED_COMPLEX	0.0612	0.231	0.565
NUCLEOTIDE_METABOLIC_PROCESS	0.0625	0.467	0.113
NUCLEOTIDE_BIOSYNTHETIC_PROCESS	0.0635	0.26	0.652
ATPASE_ACTIVITY_COUPLED_TO_TRANSMEMBRANE_MOVEMENT_OF_IONS_PHOSPHORYLATIVE_MECHANISM	0.0637	0.481	0.00552
ATP_DEPENDENT_RNA_HELICASE_ACTIVITY	0.0645	0.164	0.283
PROTEIN_HOMODIMERIZATION_ACTIVITY	0.0647	0.154	0.86
LIGAND_GATED_CHANNEL_ACTIVITY	0.0659	0.36	0.12
CYTOSKELETAL_PROTEIN_BINDING	0.0665	0.368	0.262
AMINE_METABOLIC_PROCESS	0.068	0.117	0.707
OXIDOREDUCTASE_ACTIVITY_ACTING_ON_PEROXIDE_AS_ACCEPTOR	0.0692	0.9	0.249
ESTABLISHMENT_AND_OR_MAINTENANCE_OF_CHROMATIN_ARCHITECTURE	0.0706	0.0529	0.53
AUXILIARY_TRANSPORT_PROTEIN_ACTIVITY	0.072	0.623	0.024
REGULATION_OF_PROTEIN_KINASE_ACTIVITY	0.0721	0.451	0.245
REGULATION_OF_SECRETION	0.0724	0.799	0.447
AXON	0.0724	0.0552	0.132
3_5_CYCLIC_NUCLEOTIDE_PHOSPHODIESTERASE_ACTIVITY	0.0738	0.989	0.749
ENZYME_INHIBITOR_ACTIVITY	0.0741	0.226	0.141
CHROMATIN_MODIFICATION	0.075	0.077	0.633
CALMODULIN_BINDING	0.075	0.167	0.118
POSITIVE_REGULATION_OF_CELL_CYCLE	0.0751	0.0679	0.199
EXOCYTOSIS	0.0752	0.325	0.0755
HOMEOSTATIC_PROCESS	0.0758	0.167	0.328
PHOSPHOLIPID_BINDING	0.077	0.126	0.353
ME1	0.0779	0.262	0.974
OXIDOREDUCTASE_ACTIVITY_GO_0016616	0.0788	0.109	0.274
HYDROGEN_ION_TRANSMEMBRANE_TRANSPORTER_ACTIVITY	0.0788	0.858	0.69
MONOVALENT_INORGANIC_CATION_TRANSMEMBRANE_TRANSPORTER_ACTIVITY	0.0789	0.735	0.545
NUCLEOBASENUCLEOSIDE_AND_NUCLEOTIDE_METABOLIC_PROCESS	0.0811	0.752	0.106
CELL_CORTEX	0.0814	0.0766	0.231
TRANSITION_METAL_ION_TRANSMEMBRANE_TRANSPORTER_ACTIVITY	0.0817	0.824	0.534
NUCLEOTIDE_SUGAR_METABOLIC_PROCESS	0.0826	0.49	0.671
PHOSPHATE_TRANSMEMBRANE_TRANSPORTER_ACTIVITY	0.0827	0.316	0.351
NITROGEN_COMPOUND_BIOSYNTHETIC_PROCESS	0.0834	0.223	0.867
NERVOUS_SYSTEM_DEVELOPMENT	0.0842	0.281	0.321
ION_HOMEOSTASIS	0.0859	0.207	0.767
PHOSPHOINOSITIDE_BINDING	0.0867	0.314	0.704
CERAMIDE_METABOLIC_PROCESS	0.0873	0.596	0.382
SPHINGOID_METABOLIC_PROCESS	0.0873	0.596	0.382
TUBULIN_BINDING	0.0881	0.241	0.489
REGULATION_OF_SIGNAL_TRANSDUCTION	0.0892	0.00978	0.603
REGULATION_OF_KINASE_ACTIVITY	0.09	0.477	0.261
POSITIVE_REGULATION_OF_MAP_KINASE_ACTIVITY	0.0901	0.975	0.552
PROTEIN_COMPLEX_ASSEMBLY	0.0912	0.314	0.159
SERINE_TYPE_PEPTIDASE_ACTIVITY	0.0913	0.316	0.289
PHOSPHATASE_REGULATOR_ACTIVITY	0.0918	0.7	0.184
KINESIN_COMPLEX	0.092	0.0855	0.482
SMAD_BINDING	0.0925	0.702	0.398
ANION_TRANSMEMBRANE_TRANSPORTER_ACTIVITY	0.0948	0.566	0.127
TRANSMEMBRANE_RECEPTOR_ACTIVITY	0.095	0.688	0.454
REGULATION_OF_TRANSFERASE_ACTIVITY	0.0951	0.46	0.27
POSITIVE_REGULATION_OF_METABOLIC_PROCESS	0.0959	0.0381	0.672
CELLULAR_HOMEOSTASIS	0.0968	0.405	0.848
REGULATION_OF_ACTION_POTENTIAL	0.0976	0.206	0.251
I_KAPPAB_KINASE_NF_KAPPAB_CASCADE	0.0992	0.0662	0.696
DNA_DIRECTED_RNA_POLYMERASEII_CORE_COMPLEX	0.0995	0.227	0.381
HORMONE_METABOLIC_PROCESS	0.0997	0.178	0.572
VESICULAR_FRACTION	0.1	0.179	0.152
SERINE_HYDROLASE_ACTIVITY	0.101	0.406	0.409
HYDROLASE_ACTIVITY_HYDROLYZING_O_GLYCOSYL_COMPOUNDS	0.101	0.0501	0.373
PROTEIN_DIMERIZATION_ACTIVITY	0.102	0.166	0.807
REGULATION_OF_TRANSFORMING_GROWTH_FACTOR_BETA_RECEPTOR_SIGNALING_PATHWAY	0.103	0.136	0.274
TRANSMEMBRANE_RECEPTOR_PROTEIN_TYROSINE_KINASE_SIGNALING_PATHWAY	0.103	0.265	0.072
SUPEROXIDE_METABOLIC_PROCESS	0.104	0.777	0.381
AMINO_ACID_AND_DERIVATIVE_METABOLIC_PROCESS	0.105	0.13	0.522
ONE_CARBON_COMPOUND_METABOLIC_PROCESS	0.105	0.176	0.641
ORGANELLE_ORGANIZATION_AND_BIOGENESIS	0.106	0.0761	0.182
CELLULAR_RESPIRATION	0.108	0.137	0.845
SITE_OF_POLARIZED_GROWTH	0.108	0.444	0.561
BRAIN_DEVELOPMENT	0.109	0.318	0.276
CHANNEL_REGULATOR_ACTIVITY	0.11	0.547	0.00994
ENDORIBONUCLEASE_ACTIVITY	0.11	0.899	0.446
SEXUAL_REPRODUCTION	0.11	0.455	0.425
POTASSIUM_CHANNEL_REGULATOR_ACTIVITY	0.11	0.711	0.0157
NEURON_PROJECTION	0.112	0.0302	0.0945
POSITIVE_REGULATION_OF_CELLULAR_METABOLIC_PROCESS	0.113	0.0354	0.61
MICROSOME	0.113	0.109	0.266
PEROXISOME_ORGANIZATION_AND_BIOGENESIS	0.116	0.404	0.879
PROTEIN_AMINO_ACID_PHOSPHORYLATION	0.116	0.0649	0.142
DEFENSE_RESPONSE	0.118	0.123	0.206
LIPID_KINASE_ACTIVITY	0.118	0.933	0.0349
REGULATION_OF_CYTOSKELETON_ORGANIZATION_AND_BIOGENESIS	0.118	0.428	0.453
CATION_HOMEOSTASIS	0.119	0.389	0.524
TRANSFORMING_GROWTH_FACTOR_BETA_RECEPTOR_SIGNALING_PATHWAY	0.119	0.195	0.71
LAMELLIPODIUM	0.119	0.0377	0.15
HISTONE_MODIFICATION	0.12	0.134	0.794
POST_TRANSLATIONAL_PROTEIN_MODIFICATION	0.121	0.218	0.559
ALCOHOL_METABOLIC_PROCESS	0.121	0.296	0.155
REGULATION_OF_CYCLIN_DEPENDENT_PROTEIN_KINASE_ACTIVITY	0.122	0.224	0.101
CALCIUM_ION_BINDING	0.122	0.0238	0.0474
REGULATION_OF_MAP_KINASE_ACTIVITY	0.123	0.638	0.526
PROTEIN_COMPLEX_BINDING	0.123	0.647	0.322
PHOSPHATASE_INHIBITOR_ACTIVITY	0.125	0.203	0.0699
RHO_PROTEIN_SIGNAL_TRANSDUCTION	0.125	0.235	0.239
CELLULAR_CATION_HOMEOSTASIS	0.126	0.325	0.608
INORGANIC_CATION_TRANSMEMBRANE_TRANSPORTER_ACTIVITY	0.126	0.467	0.396
CARBOHYDRATE_TRANSPORT	0.126	0.56	0.573
REGULATION_OF_CELLULAR_COMPONENT_SIZE	0.127	0.85	0.389
IDENTICAL_PROTEIN_BINDING	0.127	0.103	0.857
RAS_PROTEIN_SIGNAL_TRANSDUCTION	0.128	0.104	0.18
SERINE_TYPE_ENDOPEPTIDASE_ACTIVITY	0.129	0.308	0.348
NEUROTRANSMITTER_BINDING	0.13	0.634	0.107
NEUROTRANSMITTER_RECEPTOR_ACTIVITY	0.13	0.634	0.107
GLUTAMINE_FAMILY_AMINO_ACID_METABOLIC_PROCESS	0.13	0.338	0.423
AMINO_SUGAR_METABOLIC_PROCESS	0.13	0.356	0.852
TRANSMEMBRANE_RECEPTOR_PROTEIN_SERINE_THREONINE_KINASE_SIGNALING_PATHWAY	0.131	0.115	0.468
NEGATIVE_REGULATION_OF_APOPTOSIS	0.132	0.331	0.872
PROTEIN_BINDING_BRIDGING	0.134	0.272	0.453
PHOSPHOLIPID_TRANSPORTER_ACTIVITY	0.134	0.678	0.228
SYNAPSE	0.135	0.0313	0.332
DNA_DIRECTED_RNA_POLYMERASE_COMPLEX	0.135	0.341	0.682
RNA_POLYMERASE_COMPLEX	0.135	0.341	0.682
NUCLEAR_DNA_DIRECTED_RNA_POLYMERASE_COMPLEX	0.135	0.341	0.682
SINGLE_STRANDED_RNA_BINDING	0.135	0.2	0.174
MONOVALENT_INORGANIC_CATION_HOMEOSTASIS	0.136	0.6	0.289
REGULATION_OF_PH	0.136	0.6	0.289
ACTIN_BINDING	0.136	0.435	0.723
DNA_INTEGRITY_CHECKPOINT	0.137	0.266	0.0551
GAMETE_GENERATION	0.138	0.667	0.585
NEGATIVE_REGULATION_OF_PROGRAMMED_CELL_DEATH	0.139	0.343	0.893
ANTIOXIDANT_ACTIVITY	0.14	0.977	0.243
MICROTUBULE_BINDING	0.14	0.303	0.269
CHROMOSOME_ORGANIZATION_AND_BIOGENESIS	0.141	0.00404	0.419
COFACTOR_BINDING	0.142	0.149	0.516
SPINDLE_POLE	0.142	0.327	0.304
CLATHRIN_COATED_VESICLE	0.142	0.941	0.342
NEGATIVE_REGULATION_OF_TRANSLATION	0.143	0.407	0.75
FEMALE_GAMETE_GENERATION	0.145	0.602	0.321
PHOSPHORYLATION	0.148	0.0558	0.144
SYNAPTIC_VESICLE	0.148	0.319	0.17
PROTEIN_KINASE_BINDING	0.149	0.122	0.545
STAU1	0.15	0.615	0.575
REGULATION_OF_CELLULAR_PH	0.15	0.503	0.457
CELLULAR_MONOVALENT_INORGANIC_CATION_HOMEOSTASIS	0.15	0.503	0.457
GLUCOSAMINE_METABOLIC_PROCESS	0.151	0.483	0.87
REGULATION_OF_MOLECULAR_FUNCTION	0.152	0.5	0.374
MAPKKK_CASCADE_GO_0000165	0.152	0.534	0.644
POSITIVE_REGULATION_OF_IMMUNE_RESPONSE	0.153	0.837	0.39
REGULATION_OF_IMMUNE_RESPONSE	0.153	0.837	0.39
HYDROLASE_ACTIVITY_ACTING_ON_CARBON_NITROGEN_NOT_PEPTIDEBONDSIN_LINEAR_AMIDES	0.153	0.0385	0.115
INORGANIC_ANION_TRANSMEMBRANE_TRANSPORTER_ACTIVITY	0.156	0.535	0.131
RAS_GUANYL_NUCLEOTIDE_EXCHANGE_FACTOR_ACTIVITY	0.158	0.0603	0.111
NEUTRAL_AMINO_ACID_TRANSMEMBRANE_TRANSPORTER_ACTIVITY	0.159	0.0351	0.6
PROTEIN_PROCESSING	0.16	0.0562	0.4
MACROMOLECULAR_COMPLEX_ASSEMBLY	0.16	0.514	0.518
PROTEIN_OLIGOMERIZATION	0.164	0.479	0.81
OXIDOREDUCTASE_ACTIVITY_ACTING_ON_THE_ALDEHYDE_OR_OXO_GROUP_OF_DONORSNAD_OR_NADP_AS_ACCEPTOR	0.164	0.257	0.493
VACUOLAR_TRANSPORT	0.164	0.268	0.209
SODIUM_CHANNEL_ACTIVITY	0.165	0.0655	0.09
PROTEIN_AUTOPROCESSING	0.165	0.14	0.684
PROTEIN_AMINO_ACID_AUTOPHOSPHORYLATION	0.165	0.14	0.684
CELLULAR_CARBOHYDRATE_METABOLIC_PROCESS	0.165	0.395	0.815
LYSOSOMAL_TRANSPORT	0.165	0.273	0.305
KINASE_BINDING	0.166	0.172	0.69
PDZ_DOMAIN_BINDING	0.168	0.191	0.587
POSITIVE_REGULATION_OF_CELLULAR_COMPONENT_ORGANIZATION_AND_BIOGENESIS	0.169	0.445	0.576
CELLULAR_LOCALIZATION	0.171	0.589	0.427
G_PROTEIN_SIGNALING_COUPLED_TO_IP3_SECOND_MESSENGERPHOSPHOLIPASE_C_ACTIVATING	0.173	0.848	0.551
CELL_PROJECTION_PART	0.173	0.0556	0.11
IMMUNE_SYSTEM_PROCESS	0.175	0.178	0.558
REGULATION_OF_GENE_SPECIFIC_TRANSCRIPTION	0.175	0.313	0.502
CHEMICAL_HOMEOSTASIS	0.176	0.303	0.712
CELL_DIVISION	0.176	0.918	0.759
RESPONSE_TO_EXTRACELLULAR_STIMULUS	0.177	0.11	0.214
NEGATIVE_REGULATION_OF_DEVELOPMENTAL_PROCESS	0.177	0.333	0.823
POSITIVE_REGULATION_OF_CELLULAR_PROCESS	0.179	0.0147	0.725
MICROTUBULE_ORGANIZING_CENTER	0.18	0.522	0.124
ESTABLISHMENT_OF_ORGANELLE_LOCALIZATION	0.18	0.447	0.175
SMALL_GTPASE_MEDIATED_SIGNAL_TRANSDUCTION	0.182	0.223	0.623
SECRETION	0.183	0.371	0.286
ANTIGEN_BINDING	0.183	0.136	0.599
NF_KAPPAB_BINDING	0.184	0.748	0.974
RECEPTOR_ACTIVITY	0.184	0.446	0.809
POSITIVE_REGULATION_OF_TRANSFERASE_ACTIVITY	0.184	0.892	0.469
NEGATIVE_REGULATION_OF_PROTEIN_METABOLIC_PROCESS	0.184	0.365	0.479
ATP_DEPENDENT_HELICASE_ACTIVITY	0.185	0.295	0.564
CATION_BINDING	0.186	0.0158	0.292
UBIQUITIN_BINDING	0.187	0.109	0.264
ENZYME_BINDING	0.187	0.0421	0.541
RNA_SPLICING_FACTOR_ACTIVITYTRANSESTERIFICATION_MECHANISM	0.19	0.00752	0.7
MICROTUBULE	0.191	0.487	0.674
RAS_GTPASE_BINDING	0.192	0.188	0.082
PROTEIN_DOMAIN_SPECIFIC_BINDING	0.192	0.0236	0.848
OXIDOREDUCTASE_ACTIVITY	0.193	0.926	0.731
ESTABLISHMENT_OF_CELLULAR_LOCALIZATION	0.195	0.662	0.454
HORMONE_BINDING	0.195	0.278	0.665
IONOTROPIC_GLUTAMATE_RECEPTOR_ACTIVITY	0.195	0.0978	0.613
CELL_SOMA	0.195	0.679	0.927
NEUTRAL_AMINO_ACID_TRANSPORT	0.196	0.00507	0.617
REGULATION_OF_CATALYTIC_ACTIVITY	0.197	0.566	0.295
NEGATIVE_REGULATION_OF_CELLULAR_BIOSYNTHETIC_PROCESS	0.198	0.449	0.81
NEGATIVE_REGULATION_OF_BIOSYNTHETIC_PROCESS	0.198	0.449	0.81
RNA_HELICASE_ACTIVITY	0.198	0.351	0.432
COVALENT_CHROMATIN_MODIFICATION	0.198	0.183	0.71
CELLULAR_COMPONENT_ASSEMBLY	0.198	0.359	0.469
RECEPTOR_BINDING	0.199	0.362	0.96
MICROTUBULE_CYTOSKELETON_ORGANIZATION_AND_BIOGENESIS	0.199	0.167	0.3
NLS_BEARING_SUBSTRATE_IMPORT_INTO_NUCLEUS	0.199	0.664	0.805
HETEROPHILIC_CELL_ADHESION	0.2	0.674	0.972
COATED_VESICLE	0.2	0.85	0.524
ACTIN_FILAMENT_BASED_MOVEMENT	0.2	0.389	0.515
SPLICEOSOME_ASSEMBLY	0.202	0.597	0.49
VESICLE	0.202	0.847	0.168
TRANSMEMBRANE_RECEPTOR_PROTEIN_KINASE_ACTIVITY	0.203	0.408	0.454
REGULATION_OF_ORGANELLE_ORGANIZATION_AND_BIOGENESIS	0.204	0.242	0.341
REPLICATION_FORK	0.204	0.807	0.747
INACTIVATION_OF_MAPK_ACTIVITY	0.204	0.0954	0.396
CENTROSOME	0.205	0.969	0.29
PROTEIN_COMPLEX_DISASSEMBLY	0.205	0.635	0.0924
GROWTH_CONE	0.205	0.714	0.631
PEPTIDE_BINDING	0.205	0.512	0.418
HEMOPOIESIS	0.205	0.443	0.153
IMMUNE_SYSTEM_DEVELOPMENT	0.205	0.443	0.153
HEMOPOIETIC_OR_LYMPHOID_ORGAN_DEVELOPMENT	0.205	0.443	0.153
OXIDOREDUCTASE_ACTIVITY_GO_0016706	0.206	0.936	0.847
OUTER_MEMBRANE	0.207	0.979	0.408
POSITIVE_REGULATION_OF_BIOLOGICAL_PROCESS	0.207	0.0232	0.802
REGULATION_OF_DNA_REPLICATION	0.208	0.197	0.167
CYTOPLASMIC_VESICLE_MEMBRANE	0.209	0.256	0.249
CYTOPLASMIC_VESICLE_PART	0.209	0.256	0.249
DNA_DAMAGE_CHECKPOINT	0.21	0.43	0.048
CYTOPLASMIC_MEMBRANE_BOUND_VESICLE	0.21	0.901	0.124
RHYTHMIC_PROCESS	0.21	0.639	0.92
DENDRITE	0.211	0.341	0.436
MYELOID_CELL_DIFFERENTIATION	0.211	0.297	0.371
CARBON_OXYGEN_LYASE_ACTIVITY	0.212	0.358	0.482
RECEPTOR_COMPLEX	0.213	0.998	0.613
CHROMATIN_REMODELING	0.214	0.163	0.263
NEGATIVE_REGULATION_OF_CELLULAR_PROTEIN_METABOLIC_PROCESS	0.215	0.339	0.546
OXYGEN_AND_REACTIVE_OXYGEN_SPECIES_METABOLIC_PROCESS	0.215	0.876	0.721
SECRETION_BY_CELL	0.216	0.478	0.382
REGULATION_OF_CELL_CYCLE	0.216	0.73	0.0771
MULTICELLULAR_ORGANISMAL_DEVELOPMENT	0.217	0.244	0.134
HISTONE_DEACETYLASE_BINDING	0.217	0.235	0.336
STEROID_BIOSYNTHETIC_PROCESS	0.218	0.323	0.941
N_METHYLTRANSFERASE_ACTIVITY	0.218	0.624	0.984
PROTEIN_AMINO_ACID_ADP_RIBOSYLATION	0.218	0.282	0.236
CYTOPLASMIC_VESICLE	0.218	0.78	0.163
TRANSFERASE_ACTIVITY_TRANSFERRING_SULFUR_CONTAINING_GROUPS	0.219	0.498	0.298
LIGASE_ACTIVITY_FORMING_CARBON_OXYGEN_BONDS	0.221	0.531	0.459
CIRCADIAN_RHYTHM	0.222	0.465	0.662
AMINE_BINDING	0.223	0.816	0.178
SECRETORY_PATHWAY	0.223	0.486	0.329
POSITIVE_REGULATION_OF_CATALYTIC_ACTIVITY	0.223	0.811	0.171
GUANYL_NUCLEOTIDE_EXCHANGE_FACTOR_ACTIVITY	0.224	0.0551	0.305
ENERGY_DERIVATION_BY_OXIDATION_OF_ORGANIC_COMPOUNDS	0.225	0.497	0.969
DNA_RECOMBINATION	0.228	0.854	0.465
TISSUE_REMODELING	0.229	0.649	0.157
ANATOMICAL_STRUCTURE_DEVELOPMENT	0.23	0.0578	0.0561
REGULATION_OF_ACTIN_POLYMERIZATION_AND_OR_DEPOLYMERIZATION	0.231	0.601	0.364
ACTIVATION_OF_MAPK_ACTIVITY	0.233	0.922	0.498
DNA_DAMAGE_RESPONSESIGNAL_TRANSDUCTION	0.234	0.728	0.0483
BASOLATERAL_PLASMA_MEMBRANE	0.235	0.272	0.147
MRNA_SPLICE_SITE_SELECTION	0.235	0.616	0.281
SYSTEM_DEVELOPMENT	0.236	0.102	0.0575
CELLULAR_COMPONENT_DISASSEMBLY	0.236	0.675	0.272
HOMEOSTASIS_OF_NUMBER_OF_CELLS	0.237	0.23	0.257
ENDOSOME_TRANSPORT	0.237	0.537	0.176
TLR4	0.239	0.904	0.752
GLUTAMATE_SIGNALING_PATHWAY	0.239	0.239	0.573
LEADING_EDGE	0.241	0.172	0.115
DNA_DEPENDENT_ATPASE_ACTIVITY	0.241	0.382	0.88
VESICLE_MEMBRANE	0.242	0.193	0.351
ICOSANOID_METABOLIC_PROCESS	0.244	0.228	0.409
AMYLOID_PRECURSOR_PROTEIN_METABOLIC_PROCESS	0.244	0.262	0.173
SPINDLE_ORGANIZATION_AND_BIOGENESIS	0.245	0.0919	0.491
CHROMATIN_ASSEMBLY	0.246	0.0355	0.133
VIRAL_REPRODUCTION	0.247	0.263	0.777
PROTEIN_DNA_COMPLEX_ASSEMBLY	0.247	0.447	0.231
ANION_TRANSPORT	0.248	0.884	0.193
PROTEIN_TYROSINE_PHOSPHATASE_ACTIVITY	0.248	0.452	0.709
ANION_CATION_SYMPORTER_ACTIVITY	0.248	0.627	0.266
HYDROLASE_ACTIVITY_ACTING_ON_GLYCOSYL_BONDS	0.249	0.264	0.522
SPINDLE	0.25	0.785	0.634
BETA_TUBULIN_BINDING	0.25	0.37	0.696
NOTCH_SIGNALING_PATHWAY	0.251	0.018	0.167
OXIDOREDUCTASE_ACTIVITY_ACTING_ON_THE_CH_NH_GROUP_OF_DONORS	0.251	0.568	0.222
REGULATION_OF_JNK_CASCADE	0.251	0.596	0.92
PEROXISOMAL_MEMBRANE	0.252	0.371	0.964
PEROXISOMAL_PART	0.252	0.371	0.964
MICROBODY_MEMBRANE	0.252	0.371	0.964
MICROBODY_PART	0.252	0.371	0.964
REGULATION_OF_LIPID_METABOLIC_PROCESS	0.253	0.168	0.786
NEGATIVE_REGULATION_OF_CELLULAR_COMPONENT_ORGANIZATION_AND_BIOGENESIS	0.255	0.454	0.292
APICAL_PART_OF_CELL	0.255	0.308	0.212
REGULATION_OF_HEART_CONTRACTION	0.255	0.73	0.595
PHOSPHORIC_DIESTER_HYDROLASE_ACTIVITY	0.256	0.988	0.747
ER_NUCLEAR_SIGNALING_PATHWAY	0.257	0.539	0.599
ACTIN_FILAMENT_BASED_PROCESS	0.259	0.389	0.0707
GLYCEROPHOSPHOLIPID_BIOSYNTHETIC_PROCESS	0.259	0.978	0.633
SECRETORY_GRANULE	0.26	0.376	0.383
ABCC1	0.261	0.913	0.749
PROTEIN_MODIFICATION_PROCESS	0.262	0.313	0.758
SIGNAL_TRANSDUCTION	0.262	0.0308	0.351
JAK_STAT_CASCADE	0.262	0.183	0.799
CELL_PROJECTION_BIOGENESIS	0.263	0.0145	0.552
RESPONSE_TO_NUTRIENT	0.267	0.103	0.151
PROTEIN_DEACETYLASE_ACTIVITY	0.268	0.261	0.478
DEACETYLASE_ACTIVITY	0.268	0.261	0.478
G1_PHASE_OF_MITOTIC_CELL_CYCLE	0.268	0.548	0.571
MRNA_BINDING	0.27	0.43	0.291
PROTEIN_IMPORT	0.271	0.487	0.616
STRUCTURAL_MOLECULE_ACTIVITY	0.271	0.42	0.69
OXIDOREDUCTASE_ACTIVITY_ACTING_ON_THE_ALDEHYDE_OR_OXO_GROUP_OF_DONORS	0.272	0.455	0.685
MICROTUBULE_BASED_MOVEMENT	0.273	0.679	0.31
ION_BINDING	0.273	0.00519	0.146
LIPID_RAFT	0.274	0.236	0.218
CARBOHYDRATE_KINASE_ACTIVITY	0.274	0.508	0.719
PHOSPHORIC_ESTER_HYDROLASE_ACTIVITY	0.274	0.936	0.759
NEGATIVE_REGULATION_OF_TRANSPORT	0.277	0.0383	0.118
BIOPOLYMER_MODIFICATION	0.277	0.3	0.727
ENZYME_REGULATOR_ACTIVITY	0.277	0.113	0.806
VOLTAGE_GATED_CALCIUM_CHANNEL_COMPLEX	0.278	0.594	0.159
MITOCHONDRIAL_RESPIRATORY_CHAIN	0.28	0.614	0.997
PROTEIN_IMPORT_INTO_NUCLEUS	0.281	0.37	0.462
CYTOKINESIS	0.281	0.9	0.692
ELECTRON_CARRIER_ACTIVITY	0.283	0.98	0.831
VIRAL_INFECTIOUS_CYCLE	0.285	0.363	0.891
SYNAPSE_PART	0.286	0.0587	0.329
AMINE_BIOSYNTHETIC_PROCESS	0.287	0.345	0.709
NUCLEAR_IMPORT	0.287	0.383	0.397
ATP_DEPENDENT_DNA_HELICASE_ACTIVITY	0.287	0.468	0.846
PHOSPHOINOSITIDE_METABOLIC_PROCESS	0.288	0.963	0.73
RESPONSE_TO_NUTRIENT_LEVELS	0.289	0.204	0.208
REGULATED_SECRETORY_PATHWAY	0.289	0.254	0.207
PROTEIN_IMPORT_INTO_NUCLEUS_TRANSLOCATION	0.29	0.218	0.792
RESPONSE_TO_EXTERNAL_STIMULUS	0.292	0.249	0.797
PHOSPHOPROTEIN_PHOSPHATASE_ACTIVITY	0.292	0.611	0.524
ORGANELLE_INNER_MEMBRANE	0.292	0.512	0.979
ESTABLISHMENT_OF_VESICLE_LOCALIZATION	0.292	0.451	0.282
VESICLE_LOCALIZATION	0.292	0.451	0.282
CELL_SURFACE	0.295	0.972	0.533
REGULATION_OF_MITOSIS	0.295	0.476	0.153
REGULATION_OF_NEUROTRANSMITTER_LEVELS	0.296	0.689	0.427
BONE_REMODELING	0.297	0.644	0.205
POSITIVE_REGULATION_OF_BINDING	0.297	0.45	0.341
HETEROCYCLE_METABOLIC_PROCESS	0.297	0.403	0.334
JNK_CASCADE	0.297	0.9	0.926
PERINUCLEAR_REGION_OF_CYTOPLASM	0.297	0.73	0.652
CATION_TRANSPORTING_ATPASE_ACTIVITY	0.298	0.259	0.104
INOSITOL_OR_PHOSPHATIDYLINOSITOL_KINASE_ACTIVITY	0.298	0.977	0.251
PROTEIN_PHOSPHATASE_TYPE_2A_REGULATOR_ACTIVITY	0.299	0.93	0.706
REPRODUCTION	0.299	0.743	0.897
CARBOHYDRATE_METABOLIC_PROCESS	0.301	0.0888	0.758
NUCLEOBASENUCLEOSIDENUCLEOTIDE_AND_NUCLEIC_ACID_TRANSPORT	0.302	0.767	0.823
NEGATIVE_REGULATION_OF_MAP_KINASE_ACTIVITY	0.302	0.112	0.338
MEMBRANE_BOUND_VESICLE	0.302	0.797	0.186
COENZYME_BINDING	0.303	0.193	0.481
EXTRINSIC_TO_MEMBRANE	0.304	0.664	0.00022
MITOCHONDRIAL_ENVELOPE	0.304	0.972	0.881
IMMUNE_RESPONSE	0.306	0.144	0.755
ORGANELLE_OUTER_MEMBRANE	0.307	0.999	0.503
SOLUBLE_FRACTION	0.308	0.495	0.799
BASEMENT_MEMBRANE	0.31	0.697	0.0495
TRANSMEMBRANE_RECEPTOR_PROTEIN_TYROSINE_KINASE_ACTIVITY	0.311	0.461	0.574
CELL_FATE_COMMITMENT	0.313	0.531	0.168
LOCOMOTORY_BEHAVIOR	0.313	0.742	0.929
PEPTIDE_RECEPTOR_ACTIVITY	0.314	0.525	0.164
CENTROSOME_ORGANIZATION_AND_BIOGENESIS	0.316	0.757	0.741
MICROTUBULE_ORGANIZING_CENTER_ORGANIZATION_AND_BIOGENESIS	0.316	0.757	0.741
REGULATION_OF_CELLULAR_COMPONENT_ORGANIZATION_AND_BIOGENESIS	0.317	0.344	0.686
RHO_GTPASE_ACTIVATOR_ACTIVITY	0.318	0.723	0.595
ESTABLISHMENT_AND_OR_MAINTENANCE_OF_CELL_POLARITY	0.318	0.0744	0.127
STRESS_ACTIVATED_PROTEIN_KINASE_SIGNALING_PATHWAY	0.318	0.791	0.96
HETEROGENEOUS_NUCLEAR_RIBONUCLEOPROTEIN_COMPLEX	0.319	0.653	0.141
CELL_CYCLE_GO_0007049	0.319	0.97	0.411
GLUTAMATE_RECEPTOR_ACTIVITY	0.32	0.395	0.581
REGULATION_OF_APOPTOSIS	0.32	0.292	0.495
GTPASE_REGULATOR_ACTIVITY	0.322	0.103	0.83
GLYCOPROTEIN_CATABOLIC_PROCESS	0.322	0.151	0.0661
STEROID_BINDING	0.322	0.0452	0.409
MACROMOLECULAR_COMPLEX_DISASSEMBLY	0.324	0.577	0.0672
REGULATION_OF_PROGRAMMED_CELL_DEATH	0.328	0.3	0.524
MITOCHONDRIAL_MEMBRANE_ORGANIZATION_AND_BIOGENESIS	0.328	0.802	0.811
ACTIN_CYTOSKELETON_ORGANIZATION_AND_BIOGENESIS	0.328	0.386	0.055
PROTEIN_TYROSINE_KINASE_ACTIVITY	0.329	0.576	0.702
GTPASE_BINDING	0.329	0.224	0.133
VOLTAGE_GATED_CALCIUM_CHANNEL_ACTIVITY	0.33	0.778	0.255
SEQUENCE_SPECIFIC_DNA_BINDING	0.33	0.166	0.293
HEMOSTASIS	0.332	0.886	0.644
CYTOKINE_AND_CHEMOKINE_MEDIATED_SIGNALING_PATHWAY	0.332	0.0872	0.768
GOLGI_APPARATUS	0.333	0.57	0.389
ENDOPEPTIDASE_ACTIVITY	0.336	0.16	0.714
REGULATION_OF_DNA_METABOLIC_PROCESS	0.336	0.113	0.102
G_PROTEIN_COUPLED_RECEPTOR_PROTEIN_SIGNALING_PATHWAY	0.337	0.306	0.00782
DIGESTION	0.337	0.179	0.0935
NUCLEAR_REPLICATION_FORK	0.337	0.66	0.643
GOLGI_APPARATUS_PART	0.338	0.807	0.231
CELL_CYCLE_PROCESS	0.339	0.942	0.707
ENDOSOME	0.339	0.33	0.393
POSITIVE_REGULATION_OF_JNK_ACTIVITY	0.34	0.905	0.529
CELLULAR_PROTEIN_COMPLEX_ASSEMBLY	0.34	0.346	0.614
RNA_EXPORT_FROM_NUCLEUS	0.341	0.814	0.887
INTERPHASE_OF_MITOTIC_CELL_CYCLE	0.343	0.739	0.965
MITOCHONDRIAL_MEMBRANE	0.343	0.965	0.953
POSITIVE_REGULATION_OF_CASPASE_ACTIVITY	0.343	0.206	0.152
CASPASE_ACTIVATION	0.343	0.206	0.152
3_5_EXONUCLEASE_ACTIVITY	0.344	0.532	0.429
SECONDARY_ACTIVE_TRANSMEMBRANE_TRANSPORTER_ACTIVITY	0.344	0.774	0.442
GLYCEROPHOSPHOLIPID_METABOLIC_PROCESS	0.347	0.975	0.704
CYTOSKELETON_DEPENDENT_INTRACELLULAR_TRANSPORT	0.347	0.808	0.403
SMALL_GTPASE_BINDING	0.348	0.21	0.105
REGULATION_OF_NEURON_APOPTOSIS	0.349	0.432	0.459
CELLULAR_PROTEIN_COMPLEX_DISASSEMBLY	0.349	0.677	0.108
GOLGI_ASSOCIATED_VESICLE	0.35	0.719	0.283
EPITHELIAL_TO_MESENCHYMAL_TRANSITION	0.351	0.778	0.989
REGULATION_OF_RESPONSE_TO_STIMULUS	0.355	0.757	0.286
GENERATION_OF_A_SIGNAL_INVOLVED_IN_CELL_CELL_SIGNALING	0.356	0.666	0.608
NADH_DEHYDROGENASE_COMPLEX	0.356	0.71	0.932
MITOCHONDRIAL_RESPIRATORY_CHAIN_COMPLEX_I	0.356	0.71	0.932
RESPIRATORY_CHAIN_COMPLEX_I	0.356	0.71	0.932
INTERCELLULAR_JUNCTION_ASSEMBLY_AND_MAINTENANCE	0.357	0.51	0.155
GOLGI_VESICLE_TRANSPORT	0.359	0.653	0.556
EXTRINSIC_TO_PLASMA_MEMBRANE	0.359	0.408	0.00706
PROTEINACEOUS_EXTRACELLULAR_MATRIX	0.36	0.197	0.00193
G1_S_TRANSITION_OF_MITOTIC_CELL_CYCLE	0.36	0.861	0.994
INTEGRATOR_COMPLEX	0.363	0.467	0.856
RECEPTOR_MEDIATED_ENDOCYTOSIS	0.365	0.619	0.232
HUMORAL_IMMUNE_RESPONSE	0.365	0.479	0.789
REGULATION_OF_JNK_ACTIVITY	0.365	0.945	0.676
CATABOLIC_PROCESS	0.368	0.369	0.99
DNA_REPLICATION	0.369	0.729	0.615
CYTOKINE_ACTIVITY	0.369	0.154	0.995
PROTEIN_HOMOOLIGOMERIZATION	0.372	0.306	0.597
REGULATION_OF_DEVELOPMENTAL_PROCESS	0.372	0.182	0.597
POSITIVE_REGULATION_OF_NUCLEOBASENUCLEOSIDENUCLEOTIDE_AND_NUCLEIC_ACID_METABOLIC_PROCESS	0.374	0.0933	0.737
INTERMEDIATE_FILAMENT_CYTOSKELETON	0.374	0.306	0.199
INTERMEDIATE_FILAMENT	0.374	0.306	0.199
SPERMATID_DIFFERENTIATION	0.374	0.902	0.515
PHOSPHORIC_MONOESTER_HYDROLASE_ACTIVITY	0.375	0.664	0.587
REGULATION_OF_CELL_SHAPE	0.375	0.105	0.317
KINASE_ACTIVATOR_ACTIVITY	0.377	0.454	0.746
EXCRETION	0.378	0.147	0.169
RESPONSE_TO_HYPOXIA	0.378	0.159	0.438
HOMOPHILIC_CELL_ADHESION	0.379	0.615	0.805
REGULATION_OF_MAPKKK_CASCADE	0.38	0.611	0.739
LIPID_TRANSPORT	0.382	0.386	0.162
PEPTIDYL_TYROSINE_PHOSPHORYLATION	0.384	0.38	0.821
PROTEIN_TARGETING	0.389	0.506	0.28
POSITIVE_REGULATION_OF_MAPKKK_CASCADE	0.389	0.986	0.997
PHOSPHOINOSITIDE_BIOSYNTHETIC_PROCESS	0.391	0.826	0.952
NEGATIVE_REGULATION_OF_CYTOSKELETON_ORGANIZATION_AND_BIOGENESIS	0.391	0.204	0.347
AMINOPEPTIDASE_ACTIVITY	0.392	0.355	0.547
CALCIUM_INDEPENDENT_CELL_CELL_ADHESION	0.392	0.243	0.306
EMBRYONIC_DEVELOPMENT	0.392	0.838	0.919
BEHAVIOR	0.392	0.855	0.356
GROWTH_FACTOR_ACTIVITY	0.393	0.885	0.679
CYTOPLASM	0.395	0.612	0.822
LYASE_ACTIVITY	0.396	0.711	0.785
NEGATIVE_REGULATION_OF_CELL_DIFFERENTIATION	0.396	0.169	0.54
MITOCHONDRIAL_OUTER_MEMBRANE	0.396	0.999	0.401
PROTEIN_TETRAMERIZATION	0.398	0.351	0.362
REGULATION_OF_TRANSLATION	0.399	0.331	0.835
INFLAMMATORY_RESPONSE	0.399	0.14	0.807
REGULATION_OF_BINDING	0.399	0.707	0.725
UBIQUITIN_PROTEIN_LIGASE_ACTIVITY	0.4	0.0351	0.603
MITOCHONDRIAL_INNER_MEMBRANE	0.401	0.717	0.991
PHOSPHOINOSITIDE_MEDIATED_SIGNALING	0.401	0.932	0.703
NEGATIVE_REGULATION_OF_MULTICELLULAR_ORGANISMAL_PROCESS	0.401	0.931	0.649
INTEGRAL_TO_GOLGI_MEMBRANE	0.402	0.983	0.3
HYDRO_LYASE_ACTIVITY	0.402	0.37	0.457
INTRACELLULAR_TRANSPORT	0.403	0.754	0.715
TRANSCRIPTION_INITIATION	0.405	0.502	0.186
CHROMATIN_ASSEMBLY_OR_DISASSEMBLY	0.405	0.0492	0.213
REGULATION_OF_NEUROGENESIS	0.405	0.867	0.556
KINASE_ACTIVITY	0.406	0.904	0.339
MICROBODY	0.406	0.506	0.594
PEROXISOME	0.406	0.506	0.594
MICROTUBULE_POLYMERIZATION_OR_DEPOLYMERIZATION	0.407	0.125	0.475
CELL_JUNCTION	0.408	0.305	0.145
POSITIVE_REGULATION_OF_RESPONSE_TO_STIMULUS	0.409	0.655	0.468
CELL_ACTIVATION	0.409	0.92	0.147
SENSORY_ORGAN_DEVELOPMENT	0.41	0.943	0.288
OXIDOREDUCTASE_ACTIVITY_GO_0016705	0.412	0.984	0.747
POSITIVE_REGULATION_OF_HYDROLASE_ACTIVITY	0.413	0.504	0.305
LYTIC_VACUOLE	0.414	0.478	0.47
LYSOSOME	0.414	0.478	0.47
EXTRACELLULAR_MATRIX	0.415	0.217	0.00337
PROTEIN_CATABOLIC_PROCESS	0.416	0.25	0.934
APOPTOTIC_PROGRAM	0.417	0.318	0.435
DNA_REPLICATION_INITIATION	0.418	0.692	0.832
PROTEIN_KINASE_ACTIVITY	0.418	0.683	0.585
SMALL_CONJUGATING_PROTEIN_BINDING	0.419	0.0281	0.198
CELLULAR_CATABOLIC_PROCESS	0.422	0.342	0.975
PROTEIN_MATURATION	0.423	0.594	0.43
PROTEIN_SECRETION	0.423	0.477	0.611
POSITIVE_REGULATION_OF_RNA_METABOLIC_PROCESS	0.424	0.116	0.518
NEGATIVE_REGULATION_OF_TRANSFERASE_ACTIVITY	0.424	0.232	0.394
REGULATION_OF_MYELOID_CELL_DIFFERENTIATION	0.425	0.539	0.608
TRANSFERASE_ACTIVITY_TRANSFERRING_ONE_CARBON_GROUPS	0.426	0.662	0.904
VITAMIN_METABOLIC_PROCESS	0.426	0.207	0.486
HEART_DEVELOPMENT	0.427	0.384	0.178
REGULATION_OF_MEMBRANE_POTENTIAL	0.428	0.298	0.984
CYTOCHROME_C_OXIDASE_ACTIVITY	0.43	0.985	0.681
MITOCHONDRIAL_MEMBRANE_PART	0.43	0.928	0.991
DNA_FRAGMENTATION_DURING_APOPTOSIS	0.43	0.724	0.65
VACUOLAR_PART	0.436	0.829	0.171
VACUOLAR_MEMBRANE	0.436	0.829	0.171
PROTEIN_N_TERMINUS_BINDING	0.437	0.936	0.984
MITOTIC_CELL_CYCLE_CHECKPOINT	0.437	0.737	0.0649
EXOPEPTIDASE_ACTIVITY	0.439	0.109	0.341
NEGATIVE_REGULATION_OF_DNA_BINDING	0.439	0.154	0.483
DNA_PACKAGING	0.44	0.00323	0.0229
VACUOLE	0.441	0.542	0.578
RUFFLE	0.445	0.517	0.0676
HELICASE_ACTIVITY	0.445	0.335	0.401
POSITIVE_REGULATION_OF_TRANSCRIPTIONDNA_DEPENDENT	0.446	0.154	0.518
ELECTRON_TRANSPORT_GO_0006118	0.448	0.274	0.937
REGULATION_OF_MULTICELLULAR_ORGANISMAL_PROCESS	0.448	0.962	0.297
POSITIVE_REGULATION_OF_TRANSCRIPTION	0.448	0.177	0.824
CONDENSED_CHROMOSOME	0.449	0.0494	0.27
NEGATIVE_REGULATION_OF_BINDING	0.452	0.25	0.538
RNA_POLYMERASE_ACTIVITY	0.455	0.72	0.927
REGULATION_OF_NUCLEOCYTOPLASMIC_TRANSPORT	0.455	0.905	0.11
ORGANELLE_LOCALIZATION	0.455	0.683	0.262
INTRINSIC_TO_ORGANELLE_MEMBRANE	0.455	0.939	0.856
PHOSPHOTRANSFERASE_ACTIVITY_ALCOHOL_GROUP_AS_ACCEPTOR	0.455	0.875	0.453
HEMATOPOIETIN_INTERFERON_CLASSD200_DOMAIN_CYTOKINE_RECEPTOR_ACTIVITY	0.456	0.709	0.755
CYTOPLASMIC_PART	0.456	0.926	0.99
ORGAN_DEVELOPMENT	0.456	0.14	0.0831
REGULATION_OF_BODY_FLUID_LEVELS	0.457	0.601	0.844
SPHINGOLIPID_METABOLIC_PROCESS	0.457	0.675	0.267
SODIUM_ION_TRANSPORT	0.459	0.148	0.113
EPIDERMAL_GROWTH_FACTOR_RECEPTOR_SIGNALING_PATHWAY	0.46	0.27	0.246
AEROBIC_RESPIRATION	0.461	0.532	0.998
REGULATION_OF_TRANSLATIONAL_INITIATION	0.461	0.162	0.891
LEUKOCYTE_ACTIVATION	0.461	0.931	0.125
ACTIN_FILAMENT_BINDING	0.462	0.981	0.821
POST_GOLGI_VESICLE_MEDIATED_TRANSPORT	0.464	0.864	0.378
CALCIUM_ION_TRANSMEMBRANE_TRANSPORTER_ACTIVITY	0.465	0.0515	0.219
REGULATION_OF_CELL_PROLIFERATION	0.465	0.875	0.834
INTERCELLULAR_JUNCTION_ASSEMBLY	0.467	0.703	0.189
RNA_SPLICING	0.467	0.229	0.424
LEARNING_AND_OR_MEMORY	0.469	0.952	0.132
RESPONSE_TO_ORGANIC_SUBSTANCE	0.47	0.849	0.997
BLOOD_COAGULATION	0.471	0.866	0.638
ACTIVATION_OF_NF_KAPPAB_TRANSCRIPTION_FACTOR	0.471	0.73	0.888
G_PROTEIN_SIGNALING_ADENYLATE_CYCLASE_ACTIVATING_PATHWAY	0.471	0.861	0.303
ADENYLATE_CYCLASE_ACTIVATION	0.471	0.861	0.303
CELL_STRUCTURE_DISASSEMBLY_DURING_APOPTOSIS	0.471	0.818	0.803
METALLOPEPTIDASE_ACTIVITY	0.473	0.0426	0.452
CELLULAR_RESPONSE_TO_STIMULUS	0.473	0.463	0.806
CELL_PROLIFERATION_GO_0008283	0.473	0.946	0.643
ENVELOPE	0.473	0.969	0.652
ORGANELLE_ENVELOPE	0.473	0.969	0.652
LEUKOCYTE_MIGRATION	0.476	0.98	0.797
REGULATION_OF_CELL_MORPHOGENESIS	0.478	0.17	0.351
TRANS_GOLGI_NETWORK_TRANSPORT_VESICLE	0.479	0.999	0.687
CALCIUM_CHANNEL_ACTIVITY	0.48	0.853	0.165
M_PHASE	0.48	0.584	0.0986
REGULATION_OF_CYTOKINE_PRODUCTION	0.481	0.644	0.456
CHROMOSOMEPERICENTRIC_REGION	0.481	0.589	0.339
KINETOCHORE	0.481	0.589	0.339
APOPTOSIS_GO	0.482	0.495	0.566
MONOCARBOXYLIC_ACID_METABOLIC_PROCESS	0.484	0.699	0.893
ACTIVATION_OF_JNK_ACTIVITY	0.484	0.867	0.61
CONDENSED_NUCLEAR_CHROMOSOME	0.485	0.0812	0.628
REGULATION_OF_INTRACELLULAR_TRANSPORT	0.485	0.784	0.0832
POSITIVE_REGULATION_OF_CELL_DIFFERENTIATION	0.486	0.572	0.43
PROTEIN_STABILIZATION	0.488	0.313	0.358
DI___TRI_VALENT_INORGANIC_CATION_TRANSMEMBRANE_TRANSPORTER_ACTIVITY	0.489	0.253	0.313
PROGRAMMED_CELL_DEATH	0.489	0.503	0.592
REGULATION_OF_TRANSPORT	0.491	0.6	0.13
DNA_DIRECTED_RNA_POLYMERASEII_HOLOENZYME	0.491	0.924	0.406
SMALL_CONJUGATING_PROTEIN_LIGASE_ACTIVITY	0.491	0.0519	0.509
TIGHT_JUNCTION	0.491	0.325	0.138
UNFOLDED_PROTEIN_RESPONSE	0.492	0.28	0.717
ZINC_ION_BINDING	0.492	0.0641	0.701
ISOPRENOID_METABOLIC_PROCESS	0.493	0.222	0.655
VIRAL_REPRODUCTIVE_PROCESS	0.495	0.529	0.927
T_CELL_ACTIVATION	0.495	0.869	0.455
GENERAL_RNA_POLYMERASE_II_TRANSCRIPTION_FACTOR_ACTIVITY	0.496	0.651	0.262
TRANSCRIPTION_FROM_RNA_POLYMERASE_III_PROMOTER	0.498	0.265	0.823
APICAL_JUNCTION_COMPLEX	0.499	0.448	0.128
APICOLATERAL_PLASMA_MEMBRANE	0.499	0.448	0.128
CYTOKINE_BINDING	0.5	0.373	0.985
DEVELOPMENTAL_MATURATION	0.5	0.498	0.503
PEPTIDYL_TYROSINE_MODIFICATION	0.501	0.518	0.804
NUCLEAR_TRANSPORT	0.502	0.814	0.606
PROTEIN_RNA_COMPLEX_ASSEMBLY	0.502	0.546	0.91
G_PROTEIN_COUPLED_RECEPTOR_BINDING	0.502	0.94	0.951
RESPONSE_TO_WOUNDING	0.504	0.363	0.792
GLUTATHIONE_TRANSFERASE_ACTIVITY	0.504	0.378	0.413
AMINO_ACID_DERIVATIVE_METABOLIC_PROCESS	0.506	0.181	0.714
SKELETAL_DEVELOPMENT	0.507	0.751	0.11
CELL_MATRIX_JUNCTION	0.509	0.391	0.589
PROTEIN_HETERODIMERIZATION_ACTIVITY	0.511	0.871	0.716
PROTEIN_AMINO_ACID_DEPHOSPHORYLATION	0.513	0.687	0.881
NUCLEOBASENUCLEOSIDENUCLEOTIDE_KINASE_ACTIVITY	0.514	0.812	0.555
RNA_SPLICINGVIA_TRANSESTERIFICATION_REACTIONS	0.514	0.746	0.669
GLUCOSE_METABOLIC_PROCESS	0.516	0.279	0.0633
CYTOSOLIC_PART	0.517	0.342	0.296
MAGNESIUM_ION_BINDING	0.517	0.304	0.0631
TRANSITION_METAL_ION_BINDING	0.517	0.164	0.888
CELL_CYCLE_PHASE	0.518	0.945	0.525
PEPTIDASE_ACTIVITY	0.519	0.0816	0.538
INTEGRAL_TO_ORGANELLE_MEMBRANE	0.52	0.928	0.893
REGULATION_OF_HYDROLASE_ACTIVITY	0.52	0.49	0.738
SPHINGOLIPID_BIOSYNTHETIC_PROCESS	0.52	0.868	0.308
CHROMOSOME_SEGREGATION	0.52	0.0621	0.147
NUCLEOCYTOPLASMIC_TRANSPORT	0.522	0.791	0.618
GABA_RECEPTOR_ACTIVITY	0.523	0.482	0.252
S_ADENOSYLMETHIONINE_DEPENDENT_METHYLTRANSFERASE_ACTIVITY	0.523	0.945	0.95
PROTEOLYSIS	0.526	0.0646	0.694
POSITIVE_REGULATION_OF_CELL_PROLIFERATION	0.526	0.593	0.81
REPRODUCTIVE_PROCESS	0.527	0.743	0.922
RESPONSE_TO_HORMONE_STIMULUS	0.528	0.921	0.874
HEME_BIOSYNTHETIC_PROCESS	0.529	0.795	0.397
RHO_GUANYL_NUCLEOTIDE_EXCHANGE_FACTOR_ACTIVITY	0.529	0.252	0.154
BASAL_LAMINA	0.53	0.544	0.544
INTERCELLULAR_JUNCTION	0.532	0.608	0.136
PROTEIN_KINASE_REGULATOR_ACTIVITY	0.533	0.724	0.947
INTERPHASE	0.535	0.8	0.969
REGULATION_OF_CELL_DIFFERENTIATION	0.535	0.34	0.632
REGULATION_OF_RAS_PROTEIN_SIGNAL_TRANSDUCTION	0.538	0.264	0.22
SMALL_GTPASE_REGULATOR_ACTIVITY	0.539	0.208	0.478
FEMALE_PREGNANCY	0.54	0.981	0.955
CYCLIC_NUCLEOTIDE_MEDIATED_SIGNALING	0.541	0.916	0.1
BTG2	0.542	0.143	0.769
EXONUCLEASE_ACTIVITY	0.542	0.69	0.52
INTERACTION_WITH_HOST	0.546	0.433	0.893
PHOSPHOLIPID_BIOSYNTHETIC_PROCESS	0.546	0.94	0.652
SECOND_MESSENGER_MEDIATED_SIGNALING	0.547	0.917	0.199
DNA_DEPENDENT_DNA_REPLICATION	0.547	0.746	0.516
OVULATION_CYCLE	0.548	0.99	0.947
GTPASE_ACTIVATOR_ACTIVITY	0.549	0.31	0.887
EXTRACELLULAR_REGION	0.549	0.725	0.205
MAP_KINASE_ACTIVITY	0.55	0.508	0.201
VESICLE_COAT	0.551	0.315	0.736
COATED_VESICLE_MEMBRANE	0.551	0.315	0.736
SMALL_PROTEIN_CONJUGATING_ENZYME_ACTIVITY	0.554	0.0437	0.549
REGULATION_OF_RHO_PROTEIN_SIGNAL_TRANSDUCTION	0.554	0.173	0.569
ING5	0.556	0.536	0.539
CELLULAR_LIPID_METABOLIC_PROCESS	0.556	0.786	0.92
REGULATION_OF_ANATOMICAL_STRUCTURE_MORPHOGENESIS	0.557	0.577	0.706
TRANSCRIPTION_FACTOR_TFIID_COMPLEX	0.557	0.915	0.613
INSULIN_RECEPTOR_SIGNALING_PATHWAY	0.561	0.243	0.033
FATTY_ACID_OXIDATION	0.561	0.522	0.766
MITOTIC_CELL_CYCLE	0.566	0.99	0.845
CELLULAR_PROTEIN_CATABOLIC_PROCESS	0.566	0.225	0.866
SECONDARY_METABOLIC_PROCESS	0.567	0.35	0.443
GOLGI_STACK	0.568	0.31	0.0403
MITOSIS	0.568	0.742	0.264
EXTRACELLULAR_MATRIX_PART	0.569	0.585	0.0097
ENDONUCLEASE_ACTIVITY	0.569	0.871	0.643
POLYSACCHARIDE_METABOLIC_PROCESS	0.571	0.876	0.689
ORGANELLE_MEMBRANE	0.571	0.991	0.985
REGULATION_OF_HOMEOSTATIC_PROCESS	0.573	0.566	0.823
TRANSCRIPTION_INITIATION_FROM_RNA_POLYMERASE_II_PROMOTER	0.574	0.785	0.307
M_PHASE_OF_MITOTIC_CELL_CYCLE	0.574	0.715	0.216
FATTY_ACID_BIOSYNTHETIC_PROCESS	0.575	0.772	0.293
S_PHASE_OF_MITOTIC_CELL_CYCLE	0.575	0.9	0.486
LIPID_CATABOLIC_PROCESS	0.576	0.933	0.997
CELLULAR_LIPID_CATABOLIC_PROCESS	0.576	0.933	0.997
METHYLTRANSFERASE_ACTIVITY	0.576	0.741	0.943
N_TERMINAL_PROTEIN_AMINO_ACID_MODIFICATION	0.576	0.276	0.877
DEPHOSPHORYLATION	0.577	0.512	0.911
NUCLEOLAR_PART	0.578	0.921	0.766
RECEPTOR_SIGNALING_PROTEIN_ACTIVITY	0.579	0.479	0.934
RESPONSE_TO_CHEMICAL_STIMULUS	0.579	0.689	0.98
REGULATION_OF_METABOLIC_PROCESS	0.581	0.0251	0.956
NEGATIVE_REGULATION_OF_CELL_PROLIFERATION	0.581	0.985	0.682
INDUCTION_OF_APOPTOSIS_BY_INTRACELLULAR_SIGNALS	0.581	0.968	0.399
PROTEIN_SERINE_THREONINE_KINASE_ACTIVITY	0.583	0.73	0.585
EXTRACELLULAR_MATRIX_STRUCTURAL_CONSTITUENT	0.585	0.52	0.0738
NUCLEAR_UBIQUITIN_LIGASE_COMPLEX	0.586	0.0814	0.453
PHOSPHOLIPID_METABOLIC_PROCESS	0.586	0.993	0.781
CYTOPLASM_ORGANIZATION_AND_BIOGENESIS	0.587	0.522	0.269
NEGATIVE_REGULATION_OF_BIOLOGICAL_PROCESS	0.588	0.669	0.962
MOTOR_ACTIVITY	0.588	0.633	0.734
REGULATION_OF_CELLULAR_METABOLIC_PROCESS	0.589	0.0186	0.941
HISTONE_DEACETYLASE_COMPLEX	0.591	0.401	0.712
ANCHORED_TO_MEMBRANE	0.592	0.96	0.864
ANCHORED_TO_PLASMA_MEMBRANE	0.592	0.96	0.864
G1_PHASE	0.594	0.697	0.61
TRANSITION_METAL_ION_TRANSPORT	0.595	0.774	0.664
LATE_ENDOSOME	0.597	0.601	0.867
POSITIVE_REGULATION_OF_IMMUNE_SYSTEM_PROCESS	0.598	0.913	0.531
REGULATION_OF_IMMUNE_SYSTEM_PROCESS	0.598	0.913	0.531
SIGNAL_SEQUENCE_BINDING	0.6	0.616	0.503
NEGATIVE_REGULATION_OF_GROWTH	0.6	0.597	0.365
CARBOHYDRATE_TRANSMEMBRANE_TRANSPORTER_ACTIVITY	0.6	0.715	0.673
CAMP_MEDIATED_SIGNALING	0.601	0.791	0.118
COAGULATION	0.602	0.922	0.759
REGULATION_OF_RESPONSE_TO_EXTERNAL_STIMULUS	0.606	0.583	0.853
U12_DEPENDENT_SPLICEOSOME	0.608	0.142	0.543
LIPID_METABOLIC_PROCESS	0.609	0.93	0.695
NEGATIVE_REGULATION_OF_CELLULAR_PROCESS	0.609	0.606	0.979
NEGATIVE_REGULATION_OF_DNA_METABOLIC_PROCESS	0.61	0.48	0.212
MEMBRANE_LIPID_BIOSYNTHETIC_PROCESS	0.61	0.997	0.592
GENERATION_OF_PRECURSOR_METABOLITES_AND_ENERGY	0.612	0.254	0.976
ER_GOLGI_INTERMEDIATE_COMPARTMENT	0.613	0.594	0.845
SULFUR_COMPOUND_BIOSYNTHETIC_PROCESS	0.613	0.285	0.7
TRANSFERASE_ACTIVITY_TRANSFERRING_PHOSPHORUS_CONTAINING_GROUPS	0.614	0.97	0.461
NEUROTRANSMITTER_SECRETION	0.616	0.508	0.478
HISTONE_METHYLTRANSFERASE_ACTIVITY	0.616	0.549	0.831
RAS_GTPASE_ACTIVATOR_ACTIVITY	0.617	0.364	0.811
GLUCOSE_CATABOLIC_PROCESS	0.618	0.768	0.33
EARLY_ENDOSOME	0.618	0.305	0.325
REGULATION_OF_DNA_BINDING	0.623	0.606	0.858
MACROMOLECULE_LOCALIZATION	0.624	0.909	0.882
B_CELL_DIFFERENTIATION	0.624	0.928	0.178
PIGMENT_BIOSYNTHETIC_PROCESS	0.626	0.948	0.443
RRNA_PROCESSING	0.627	0.805	0.722
RRNA_METABOLIC_PROCESS	0.627	0.805	0.722
ACID_AMINO_ACID_LIGASE_ACTIVITY	0.627	0.0774	0.549
MULTI_ORGANISM_PROCESS	0.628	0.803	0.852
PEPTIDYL_AMINO_ACID_MODIFICATION	0.628	0.791	0.976
HEME_METABOLIC_PROCESS	0.629	0.897	0.483
PHOSPHOTRANSFERASE_ACTIVITY_PHOSPHATE_GROUP_AS_ACCEPTOR	0.63	0.682	0.201
NEURON_APOPTOSIS	0.631	0.684	0.741
MESODERM_DEVELOPMENT	0.632	0.293	0.653
PROTEOGLYCAN_BIOSYNTHETIC_PROCESS	0.632	0.224	0.985
NEGATIVE_REGULATION_OF_HYDROLASE_ACTIVITY	0.632	0.732	0.92
COPPER_ION_BINDING	0.632	0.708	0.789
NEGATIVE_REGULATION_OF_CELL_ADHESION	0.635	0.456	0.519
CHROMATIN	0.635	0.388	0.973
G_PROTEIN_SIGNALING_COUPLED_TO_CYCLIC_NUCLEOTIDE_SECOND_MESSENGER	0.636	0.888	0.166
G_PROTEIN_SIGNALING_COUPLED_TO_CAMP_NUCLEOTIDE_SECOND_MESSENGER	0.64	0.778	0.11
REGULATION_OF_SYNAPSE_STRUCTURE_AND_ACTIVITY	0.641	0.781	0.855
PROTEASOME_COMPLEX	0.641	0.0558	0.596
PROTEIN_C_TERMINUS_BINDING	0.641	0.658	0.137
CHROMOSOME	0.643	0.152	0.466
WOUND_HEALING	0.644	0.888	0.475
COENZYME_BIOSYNTHETIC_PROCESS	0.644	0.812	0.228
ENDOCYTIC_VESICLE	0.649	0.847	0.33
ACTIVATION_OF_PROTEIN_KINASE_ACTIVITY	0.651	0.69	0.836
NUCLEOTIDE_KINASE_ACTIVITY	0.651	0.457	0.58
DOUBLE_STRAND_BREAK_REPAIR	0.651	0.511	0.805
DNA_HELICASE_ACTIVITY	0.652	0.437	0.586
UBIQUITIN_LIGASE_COMPLEX	0.652	0.192	0.621
MUSCLE_DEVELOPMENT	0.653	0.238	0.317
SULFUR_METABOLIC_PROCESS	0.654	0.476	0.798
CHROMATIN_BINDING	0.654	0.902	0.963
MITOCHONDRIAL_PART	0.654	0.993	0.96
NUCLEAR_EXPORT	0.655	0.916	0.763
NEGATIVE_REGULATION_OF_CATALYTIC_ACTIVITY	0.656	0.631	0.471
RIBONUCLEOPROTEIN_COMPLEX_BIOGENESIS_AND_ASSEMBLY	0.656	0.746	0.95
NEGATIVE_REGULATION_OF_TRANSCRIPTION_FACTOR_ACTIVITY	0.658	0.314	0.912
CASPASE_REGULATOR_ACTIVITY	0.658	0.616	0.508
MEMBRANE_COAT	0.661	0.453	0.833
COATED_MEMBRANE	0.661	0.453	0.833
PROTEIN_METHYLTRANSFERASE_ACTIVITY	0.661	0.824	0.841
RESPONSE_TO_IONIZING_RADIATION	0.663	0.727	0.0605
SULFOTRANSFERASE_ACTIVITY	0.665	0.965	0.201
DRUG_BINDING	0.666	0.973	0.95
CELL_CYCLE_CHECKPOINT_GO_0000075	0.667	0.564	0.0621
REGULATION_OF_PROTEIN_STABILITY	0.667	0.392	0.47
REGULATION_OF_CELL_GROWTH	0.668	0.612	0.263
NEGATIVE_REGULATION_OF_TRANSCRIPTION_DNA_DEPENDENT	0.671	0.367	0.686
CALCIUM_MEDIATED_SIGNALING	0.672	0.381	0.188
PROTEIN_SERINE_THREONINE_PHOSPHATASE_COMPLEX	0.674	0.913	0.414
PROTEIN_COMPLEX	0.677	0.817	0.661
NEGATIVE_REGULATION_OF_CELLULAR_METABOLIC_PROCESS	0.677	0.508	0.923
GOLGI_MEMBRANE	0.68	0.994	0.772
LYMPHOCYTE_ACTIVATION	0.681	0.919	0.227
REGULATION_OF_SMALL_GTPASE_MEDIATED_SIGNAL_TRANSDUCTION	0.682	0.371	0.365
RNA_POLYMERASE_II_TRANSCRIPTION_MEDIATOR_ACTIVITY	0.682	0.295	0.337
ENDOMEMBRANE_SYSTEM	0.683	0.711	0.851
PIGMENT_METABOLIC_PROCESS	0.684	0.605	0.495
POSITIVE_REGULATION_OF_DNA_BINDING	0.685	0.784	0.694
CONTRACTILE_FIBER	0.685	0.915	0.653
REGULATION_OF_T_CELL_ACTIVATION	0.686	0.834	0.709
POSITIVE_REGULATION_OF_T_CELL_ACTIVATION	0.686	0.834	0.709
POSITIVE_REGULATION_OF_LYMPHOCYTE_ACTIVATION	0.686	0.834	0.709
REGULATION_OF_LYMPHOCYTE_ACTIVATION	0.686	0.834	0.709
CARBOXYLESTERASE_ACTIVITY	0.686	0.954	0.635
REGULATION_OF_G_PROTEIN_COUPLED_RECEPTOR_PROTEIN_SIGNALING_PATHWAY	0.687	0.104	0.69
CARBOXY_LYASE_ACTIVITY	0.69	0.917	0.904
TRNA_METABOLIC_PROCESS	0.695	0.789	0.328
CHAPERONE_BINDING	0.696	0.782	0.833
REGULATION_OF_CELL_CELL_ADHESION	0.696	0.758	0.928
CELL_CYCLE_ARREST_GO_0007050	0.696	0.998	0.366
TRANSLATIONAL_INITIATION	0.697	0.259	0.968
TISSUE_MORPHOGENESIS	0.697	0.986	0.493
POSITIVE_REGULATION_OF_MULTICELLULAR_ORGANISMAL_PROCESS	0.698	0.917	0.644
POSITIVE_REGULATION_OF_TRANSCRIPTION_FACTOR_ACTIVITY	0.704	0.726	0.716
CARBOHYDRATE_BIOSYNTHETIC_PROCESS	0.705	0.214	0.68
TRANS_GOLGI_NETWORK	0.705	0.606	0.461
KINASE_REGULATOR_ACTIVITY	0.705	0.719	0.95
MITOCHONDRION	0.706	0.964	0.976
REGULATION_OF_GENE_EXPRESSION_EPIGENETIC	0.706	0.128	0.288
RECEPTOR_SIGNALING_PROTEIN_SERINE_THREONINE_KINASE_ACTIVITY	0.706	0.5	0.584
GROWTH	0.706	0.811	0.505
NEGATIVE_REGULATION_OF_METABOLIC_PROCESS	0.709	0.538	0.927
RIBONUCLEOPROTEIN_BINDING	0.71	0.568	0.42
STRIATED_MUSCLE_DEVELOPMENT	0.711	0.447	0.868
METABOTROPIC_GLUTAMATEGABA_B_LIKE_RECEPTOR_ACTIVITY	0.711	0.878	0.502
DEVELOPMENT_OF_PRIMARY_SEXUAL_CHARACTERISTICS	0.712	0.929	0.626
MANNOSYLTRANSFERASE_ACTIVITY	0.713	0.605	0.769
GENE_SILENCING	0.719	0.212	0.239
RNA_POLYMERASE_II_TRANSCRIPTION_FACTOR_ACTIVITYENHANCER_BINDING	0.723	0.551	0.997
VIRAL_GENOME_REPLICATION	0.724	0.605	0.916
NEGATIVE_REGULATION_OF_RNA_METABOLIC_PROCESS	0.725	0.357	0.738
PROTEIN_LOCALIZATION	0.725	0.881	0.837
LIPOPROTEIN_BIOSYNTHETIC_PROCESS	0.726	0.982	0.835
MEMBRANE_LIPID_METABOLIC_PROCESS	0.726	0.988	0.753
PROTEIN_KINASE_INHIBITOR_ACTIVITY	0.727	0.498	0.933
KINASE_INHIBITOR_ACTIVITY	0.727	0.498	0.933
NON_MEMBRANE_SPANNING_PROTEIN_TYROSINE_KINASE_ACTIVITY	0.727	0.982	0.849
CELL_DEVELOPMENT	0.729	0.574	0.84
CELL_CELL_ADHESION	0.732	0.89	0.725
RHODOPSIN_LIKE_RECEPTOR_ACTIVITY	0.732	0.91	0.162
COFACTOR_BIOSYNTHETIC_PROCESS	0.732	0.906	0.333
REGULATION_OF_GROWTH	0.734	0.71	0.463
CELL_MIGRATION	0.736	0.463	0.473
REGULATION_OF_CHROMOSOME_ORGANIZATION_AND_BIOGENESIS	0.737	0.171	0.296
LIGASE_ACTIVITY_FORMING_CARBON_NITROGEN_BONDS	0.739	0.115	0.506
SHFM1	0.741	0.358	1
NUCLEAR_CHROMOSOME	0.741	0.187	0.662
NEGATIVE_REGULATION_OF_SIGNAL_TRANSDUCTION	0.742	0.475	0.744
NUCLEAR_ENVELOPE_ENDOPLASMIC_RETICULUM_NETWORK	0.742	0.714	0.999
B_CELL_ACTIVATION	0.744	0.775	0.19
REGULATION_OF_TRANSCRIPTIONDNA_DEPENDENT	0.744	0.051	0.774
BIOPOLYMER_BIOSYNTHETIC_PROCESS	0.746	0.237	0.59
NUCLEAR_CHROMATIN	0.746	0.224	0.835
EXTRACELLULAR_REGION_PART	0.747	0.314	0.187
DYSTROPHIN_ASSOCIATED_GLYCOPROTEIN_COMPLEX	0.749	0.821	0.672
TRNA_PROCESSING	0.75	0.858	0.683
NEGATIVE_REGULATION_OF_CELL_CYCLE	0.751	0.976	0.432
LYMPHOCYTE_DIFFERENTIATION	0.751	0.834	0.212
ENDOPLASMIC_RETICULUM	0.752	0.498	1
RIBONUCLEASE_ACTIVITY	0.753	0.924	0.779
PROTEIN_AMINO_ACID_LIPIDATION	0.754	0.992	0.898
GLYCOSPHINGOLIPID_METABOLIC_PROCESS	0.754	0.32	0.509
CHROMOSOMAL_PART	0.755	0.511	0.907
REGULATION_OF_ENDOCYTOSIS	0.756	0.421	0.234
LIGASE_ACTIVITY	0.758	0.241	0.445
LIPID_BIOSYNTHETIC_PROCESS	0.758	0.948	0.569
ENZYME_ACTIVATOR_ACTIVITY	0.76	0.365	0.961
MYOBLAST_DIFFERENTIATION	0.761	0.574	0.89
PROTEIN_POLYUBIQUITINATION	0.763	0.38	0.583
NEGATIVE_REGULATION_OF_TRANSCRIPTION	0.764	0.518	0.905
DNA_CATABOLIC_PROCESS	0.765	0.964	0.603
COFACTOR_CATABOLIC_PROCESS	0.766	0.43	0.966
OLIGOSACCHARYL_TRANSFERASE_COMPLEX	0.766	0.701	0.914
PERIPHERAL_NERVOUS_SYSTEM_DEVELOPMENT	0.768	0.0829	0.349
OXIDOREDUCTASE_ACTIVITY_ACTING_ON_THE_CH_CH_GROUP_OF_DONORS	0.77	0.39	0.962
COENZYME_METABOLIC_PROCESS	0.772	0.67	0.623
NUCLEAR_SPECK	0.775	0.933	0.975
FATTY_ACID_METABOLIC_PROCESS	0.775	0.823	0.837
CELL_MATURATION	0.776	0.474	0.406
TRANSFERASE_ACTIVITY_TRANSFERRING_ALKYL_OR_ARYLOTHER_THAN_METHYLGROUPS	0.778	0.447	0.635
NUCLEAR_ENVELOPE	0.779	0.78	0.253
REGULATION_OF_MITOTIC_CELL_CYCLE	0.78	0.383	0.394
EPIDERMIS_DEVELOPMENT	0.782	0.261	0.0711
DI___TRI_VALENT_INORGANIC_CATION_TRANSPORT	0.782	0.859	0.37
CYTOKINE_PRODUCTION	0.782	0.833	0.446
ENDOTHELIAL_CELL_MIGRATION	0.782	0.271	0.21
S_PHASE	0.783	0.497	0.464
NEGATIVE_REGULATION_OF_CELL_MIGRATION	0.784	0.518	0.567
INTRACELLULAR_ORGANELLE_PART	0.785	0.66	0.968
INTRINSIC_TO_GOLGI_MEMBRANE	0.786	0.997	0.742
SPECIFIC_RNA_POLYMERASE_II_TRANSCRIPTION_FACTOR_ACTIVITY	0.786	0.89	0.764
RIBOSOME_BIOGENESIS_AND_ASSEMBLY	0.791	0.961	0.695
ACTIN_FILAMENT_BUNDLE_FORMATION	0.792	0.897	0.732
REGULATION_OF_CELL_MIGRATION	0.792	0.34	0.292
COFACTOR_METABOLIC_PROCESS	0.795	0.625	0.875
CDC42_PROTEIN_SIGNAL_TRANSDUCTION	0.796	0.0819	0.594
NEGATIVE_REGULATION_OF_TRANSCRIPTION_FROM_RNA_POLYMERASE_II_PROMOTER	0.796	0.678	0.79
LEUKOCYTE_DIFFERENTIATION	0.798	0.788	0.107
REGULATION_OF_MUSCLE_CONTRACTION	0.798	0.949	0.983
OXIDOREDUCTASE_ACTIVITY_ACTING_ON_NADH_OR_NADPH	0.799	0.932	0.694
ORGANELLE_PART	0.8	0.663	0.972
MUSCLE_CELL_DIFFERENTIATION	0.801	0.437	0.938
INWARD_RECTIFIER_POTASSIUM_CHANNEL_ACTIVITY	0.801	0.41	0.0567
AMINE_RECEPTOR_ACTIVITY	0.801	1	0.0736
CELLULAR_BIOSYNTHETIC_PROCESS	0.802	0.558	0.877
NUCLEOLUS	0.803	0.418	0.961
MACROMOLECULAR_COMPLEX	0.804	0.83	0.656
SPINDLE_MICROTUBULE	0.806	0.834	0.796
ENDOPLASMIC_RETICULUM_MEMBRANE	0.807	0.775	0.999
PROTEIN_EXPORT_FROM_NUCLEUS	0.808	0.954	0.436
MAP_KINASE_KINASE_KINASE_ACTIVITY	0.809	0.865	0.91
TRANSFERASE_ACTIVITY_TRANSFERRING_PENTOSYL_GROUPS	0.813	0.423	0.382
STRUCTURAL_CONSTITUENT_OF_MUSCLE	0.815	0.715	0.52
ENDOPLASMIC_RETICULUM_LUMEN	0.815	0.25	0.498
NEGATIVE_REGULATION_OF_NUCLEOBASENUCLEOSIDENUCLEOTIDE_AND_NUCLEIC_ACID_METABOLIC_PROCESS	0.816	0.504	0.895
INTRACELLULAR_PROTEIN_TRANSPORT	0.817	0.91	0.717
HYDROLASE_ACTIVITY_ACTING_ON_ESTER_BONDS	0.817	0.995	0.857
TRANSCRIPTION_COREPRESSOR_ACTIVITY	0.819	0.761	0.959
ENERGY_RESERVE_METABOLIC_PROCESS	0.819	0.999	0.964
RESPONSE_TO_BIOTIC_STIMULUS	0.82	0.374	0.956
REGULATION_OF_RNA_METABOLIC_PROCESS	0.82	0.0528	0.836
FOCAL_ADHESION	0.822	0.402	0.702
ACETYLGLUCOSAMINYLTRANSFERASE_ACTIVITY	0.824	0.999	0.964
PROTEIN_METABOLIC_PROCESS	0.825	0.464	0.93
NUCLEAR_CHROMOSOME_PART	0.825	0.616	0.848
SYMPORTER_ACTIVITY	0.826	0.791	0.593
CELLULAR_POLYSACCHARIDE_METABOLIC_PROCESS	0.826	0.942	0.928
PROTEOGLYCAN_METABOLIC_PROCESS	0.826	0.14	0.998
BASE_EXCISION_REPAIR	0.827	0.767	0.389
GLUCAN_METABOLIC_PROCESS	0.828	0.998	0.853
POSITIVE_REGULATION_OF_DEVELOPMENTAL_PROCESS	0.83	0.288	0.431
CELL_SUBSTRATE_ADHERENS_JUNCTION	0.83	0.517	0.691
CELLULAR_PROTEIN_METABOLIC_PROCESS	0.831	0.302	0.949
ADHERENS_JUNCTION	0.831	0.308	0.492
SKELETAL_MUSCLE_DEVELOPMENT	0.832	0.73	0.988
REGULATION_OF_TRANSCRIPTION	0.833	0.11	0.959
NUCLEASE_ACTIVITY	0.834	0.777	0.582
CONTRACTILE_FIBER_PART	0.835	0.975	0.934
PROTEIN_SERINE_THREONINE_PHOSPHATASE_ACTIVITY	0.839	0.842	0.548
RNA_PROCESSING	0.84	0.526	0.642
GTP_BINDING	0.84	0.88	0.944
GUANYL_NUCLEOTIDE_BINDING	0.84	0.88	0.944
RNA_BINDING	0.841	0.566	0.716
MITOCHONDRION_ORGANIZATION_AND_BIOGENESIS	0.842	0.685	0.626
APOPTOTIC_NUCLEAR_CHANGES	0.842	0.776	0.754
BIOGENIC_AMINE_METABOLIC_PROCESS	0.843	0.729	0.997
TRANSCRIPTION_FACTOR_ACTIVITY	0.845	0.069	0.985
CARBON_CARBON_LYASE_ACTIVITY	0.847	0.957	0.985
MAINTENANCE_OF_CELLULAR_LOCALIZATION	0.847	0.398	0.575
MAINTENANCE_OF_CELLULAR_PROTEIN_LOCALIZATION	0.847	0.398	0.575
REGULATION_OF_TRANSCRIPTION_FACTOR_ACTIVITY	0.847	0.615	0.875
LYSOSOME_ORGANIZATION_AND_BIOGENESIS	0.848	0.359	0.42
VACUOLE_ORGANIZATION_AND_BIOGENESIS	0.848	0.359	0.42
LIPOPROTEIN_METABOLIC_PROCESS	0.848	0.997	0.921
TRANSCRIPTION_FACTOR_COMPLEX	0.849	0.375	0.933
GENERATION_OF_NEURONS	0.851	0.529	0.683
MRNA_PROCESSING_GO_0006397	0.855	0.27	0.975
IMMUNE_EFFECTOR_PROCESS	0.856	0.473	0.648
POSITIVE_REGULATION_OF_TRANSPORT	0.858	0.974	0.74
CELLULAR_CARBOHYDRATE_CATABOLIC_PROCESS	0.858	0.767	0.217
CARBOHYDRATE_CATABOLIC_PROCESS	0.858	0.767	0.217
NUCLEOTIDYLTRANSFERASE_ACTIVITY	0.858	0.983	0.766
SPECIFIC_TRANSCRIPTIONAL_REPRESSOR_ACTIVITY	0.858	0.996	0.916
RESPONSE_TO_TEMPERATURE_STIMULUS	0.859	0.714	0.871
REGULATION_OF_NUCLEOBASENUCLEOSIDENUCLEOTIDE_AND_NUCLEIC_ACID_METABOLIC_PROCESS	0.859	0.0508	0.96
MYOFIBRIL	0.861	0.944	0.618
TELOMERIC_DNA_BINDING	0.861	0.534	0.255
ADP_BINDING	0.861	0.891	0.336
MACROMOLECULE_CATABOLIC_PROCESS	0.862	0.564	0.939
REGULATION_OF_RHO_GTPASE_ACTIVITY	0.863	0.128	0.909
GLYCOLIPID_METABOLIC_PROCESS	0.863	0.362	0.715
BIOPOLYMER_METABOLIC_PROCESS	0.864	0.263	0.742
PROTEIN_PHOSPHATASE_BINDING	0.864	0.724	0.355
CALCIUM_ION_TRANSPORT	0.865	0.629	0.181
CELLULAR_MACROMOLECULE_METABOLIC_PROCESS	0.867	0.357	0.953
TRANSCRIPTION_REPRESSOR_ACTIVITY	0.868	0.62	0.993
RIBONUCLEOPROTEIN_COMPLEX	0.869	0.645	0.711
POSITIVE_REGULATION_OF_TRANSLATION	0.87	0.768	0.701
PML_BODY	0.872	0.637	0.817
TRANSPORT_VESICLE	0.874	0.963	0.381
REGULATION_OF_AXONOGENESIS	0.875	0.979	0.966
RESPONSE_TO_OXIDATIVE_STRESS	0.875	0.978	0.578
EMBRYONIC_MORPHOGENESIS	0.876	0.995	0.875
RESPONSE_TO_DRUG	0.877	0.446	0.73
INDUCTION_OF_APOPTOSIS_BY_EXTRACELLULAR_SIGNALS	0.877	0.341	0.755
STEROID_HORMONE_RECEPTOR_SIGNALING_PATHWAY	0.877	0.999	0.616
INTRACELLULAR_RECEPTOR_MEDIATED_SIGNALING_PATHWAY	0.877	0.999	0.616
ENDODEOXYRIBONUCLEASE_ACTIVITY	0.878	0.738	0.992
BIOPOLYMER_CATABOLIC_PROCESS	0.878	0.421	0.948
PROTEIN_UBIQUITINATION	0.878	0.993	0.857
TRANSCRIPTION_DNA_DEPENDENT	0.881	0.306	0.93
RNA_BIOSYNTHETIC_PROCESS	0.881	0.306	0.93
DETECTION_OF_STIMULUS	0.882	0.669	0.943
ESTABLISHMENT_OF_PROTEIN_LOCALIZATION	0.884	0.96	0.877
STEROID_HORMONE_RECEPTOR_BINDING	0.884	0.984	0.628
NUCLEOPLASM_PART	0.885	0.544	0.987
MITOCHONDRIAL_TRANSPORT	0.886	0.88	0.321
MAINTENANCE_OF_PROTEIN_LOCALIZATION	0.887	0.741	0.619
ANATOMICAL_STRUCTURE_FORMATION	0.887	0.754	0.492
NEURON_DIFFERENTIATION	0.889	0.523	0.804
DETECTION_OF_CHEMICAL_STIMULUS	0.891	0.795	0.967
REGULATION_OF_GENE_EXPRESSION	0.893	0.101	0.982
ENDOPLASMIC_RETICULUM_PART	0.894	0.777	0.997
TRANSCRIPTION_ELONGATION_REGULATOR_ACTIVITY	0.896	0.62	0.287
REGULATION_OF_GTPASE_ACTIVITY	0.898	0.471	0.81
ANDROGEN_RECEPTOR_SIGNALING_PATHWAY	0.902	0.996	0.128
DNA_DAMAGE_RESPONSESIGNAL_TRANSDUCTION_BY_P53_CLASS_MEDIATOR	0.902	0.889	0.0565
REGULATION_OF_CELL_ADHESION	0.902	0.732	0.543
CELLULAR_MACROMOLECULE_CATABOLIC_PROCESS	0.903	0.351	0.914
PROTEIN_AMINO_ACID_O_LINKED_GLYCOSYLATION	0.904	0.961	0.971
PORE_COMPLEX	0.905	0.981	0.26
RESPONSE_TO_CARBOHYDRATE_STIMULUS	0.908	0.905	0.997
PROTEIN_TRANSPORT	0.909	0.96	0.815
ORGANELLAR_SMALL_RIBOSOMAL_SUBUNIT	0.91	0.954	0.831
MITOCHONDRIAL_SMALL_RIBOSOMAL_SUBUNIT	0.91	0.954	0.831
SMALL_RIBOSOMAL_SUBUNIT	0.91	0.954	0.831
SULFURIC_ESTER_HYDROLASE_ACTIVITY	0.911	0.856	0.249
ECTODERM_DEVELOPMENT	0.913	0.215	0.0472
DNA_BINDING	0.916	0.0121	0.666
STEROID_HORMONE_RECEPTOR_ACTIVITY	0.916	0.543	0.851
AXON_GUIDANCE	0.916	0.515	0.612
SPLICEOSOME	0.916	0.15	0.188
ISOMERASE_ACTIVITY	0.916	0.946	0.846
FATTY_ACID_BETA_OXIDATION	0.917	0.786	0.982
RNA_POLYMERASE_II_TRANSCRIPTION_FACTOR_ACTIVITY	0.917	0.621	0.777
UBIQUITIN_CYCLE	0.919	0.985	0.904
CYSTEINE_TYPE_ENDOPEPTIDASE_ACTIVITY	0.919	0.812	0.976
HISTONE_ACETYLTRANSFERASE_ACTIVITY	0.92	0.8	0.915
PHOSPHOLIPASE_C_ACTIVITY	0.922	0.931	0.617
MICROTUBULE_MOTOR_ACTIVITY	0.923	0.663	0.799
REGULATION_OF_TRANSCRIPTION_FROM_RNA_POLYMERASE_II_PROMOTER	0.923	0.632	0.922
ATP_BINDING	0.925	0.515	0.44
NUCLEAR_ORGANIZATION_AND_BIOGENESIS	0.926	0.888	0.49
CELL_SUBSTRATE_ADHESION	0.926	0.589	0.414
RESPONSE_TO_VIRUS	0.927	0.689	0.985
RESPONSE_TO_OTHER_ORGANISM	0.927	0.689	0.985
G_PROTEIN_COUPLED_RECEPTOR_ACTIVITY	0.928	0.959	0.392
ACTIN_FILAMENT_ORGANIZATION	0.929	0.687	0.442
SARCOMERE	0.929	0.989	0.817
PROTEIN_MODIFICATION_BY_SMALL_PROTEIN_CONJUGATION	0.93	0.998	0.933
PHOSPHOLIPASE_ACTIVITY	0.931	0.945	0.88
TISSUE_DEVELOPMENT	0.933	0.55	0.0664
N_ACYLTRANSFERASE_ACTIVITY	0.934	0.906	0.798
TRANSCRIPTION_FROM_RNA_POLYMERASE_II_PROMOTER	0.934	0.811	0.99
NUCLEAR_MEMBRANE	0.935	0.974	0.335
DNA_METABOLIC_PROCESS	0.936	0.576	0.757
TRANSCRIPTION	0.938	0.346	0.986
OXIDOREDUCTASE_ACTIVITY_ACTING_ON_SULFUR_GROUP_OF_DONORS	0.94	0.648	0.799
ADENYL_RIBONUCLEOTIDE_BINDING	0.941	0.564	0.507
EXTRACELLULAR_SPACE	0.941	0.59	0.861
MONOOXYGENASE_ACTIVITY	0.941	0.984	0.959
REGULATION_OF_ANGIOGENESIS	0.942	0.608	0.244
SIALYLTRANSFERASE_ACTIVITY	0.942	0.746	0.681
RESPONSE_TO_UV	0.944	0.773	0.956
CELL_MATRIX_ADHESION	0.944	0.605	0.382
OLIGOSACCHARIDE_METABOLIC_PROCESS	0.945	0.131	0.233
DEOXYRIBONUCLEASE_ACTIVITY	0.945	0.804	0.931
DOUBLE_STRANDED_DNA_BINDING	0.946	0.658	0.377
CELLULAR_MORPHOGENESIS_DURING_DIFFERENTIATION	0.947	0.93	0.815
TRANSLATION	0.947	0.789	0.937
POSITIVE_REGULATION_OF_CELL_ADHESION	0.949	0.831	0.853
RIBOSOME	0.949	0.968	0.982
ADENYL_NUCLEOTIDE_BINDING	0.95	0.573	0.475
NEUROGENESIS	0.951	0.705	0.861
BIOSYNTHETIC_PROCESS	0.951	0.875	0.913
ENDOTHELIAL_CELL_PROLIFERATION	0.952	0.869	0.557
N_ACETYLTRANSFERASE_ACTIVITY	0.952	0.875	0.88
MRNA_METABOLIC_PROCESS	0.952	0.311	0.99
REGULATION_OF_ENDOTHELIAL_CELL_PROLIFERATION	0.953	0.808	0.647
DOUBLE_STRANDED_RNA_BINDING	0.953	0.533	0.495
RNA_ELONGATION	0.953	0.705	0.518
NUCLEAR_MEMBRANE_PART	0.954	0.942	0.375
PROTEIN_AMINO_ACID_N_LINKED_GLYCOSYLATION	0.954	0.848	0.66
MAINTENANCE_OF_LOCALIZATION	0.954	0.958	0.7
GALACTOSYLTRANSFERASE_ACTIVITY	0.954	0.215	0.664
POSITIVE_REGULATION_OF_TRANSCRIPTION_FROM_RNA_POLYMERASE_II_PROMOTER	0.955	0.889	0.584
RESPONSE_TO_STRESS	0.955	0.885	0.872
PHEX	0.957	0.857	0.999
ER_TO_GOLGI_VESICLE_MEDIATED_TRANSPORT	0.957	0.865	1
ACETYLGALACTOSAMINYLTRANSFERASE_ACTIVITY	0.958	0.609	0.727
PROTEIN_TRANSPORTER_ACTIVITY	0.958	0.91	0.732
REGULATION_OF_RAS_GTPASE_ACTIVITY	0.958	0.241	0.446
TRANSCRIPTION_ACTIVATOR_ACTIVITY	0.96	0.656	0.909
LIPASE_ACTIVITY	0.961	0.97	0.926
SINGLE_STRANDED_DNA_BINDING	0.962	0.239	0.131
GLYCOPROTEIN_METABOLIC_PROCESS	0.962	0.652	0.433
SMALL_CONJUGATING_PROTEIN_SPECIFIC_PROTEASE_ACTIVITY	0.963	0.745	0.99
TRANSLATION_INITIATION_FACTOR_ACTIVITY	0.964	0.908	0.817
SYNAPSE_ORGANIZATION_AND_BIOGENESIS	0.964	0.819	0.924
ANATOMICAL_STRUCTURE_MORPHOGENESIS	0.965	0.507	0.362
FOCAL_ADHESION_FORMATION	0.965	0.817	0.98
INOSITOL_OR_PHOSPHATIDYLINOSITOL_PHOSPHATASE_ACTIVITY	0.967	0.271	0.957
PATTERN_SPECIFICATION_PROCESS	0.968	0.813	0.968
NUCLEOPLASM	0.968	0.58	0.996
TRANSCRIPTION_FACTOR_BINDING	0.969	0.657	0.954
INTRAMOLECULAR_OXIDOREDUCTASE_ACTIVITY	0.969	0.472	0.628
MITOCHONDRIAL_MATRIX	0.969	0.941	0.921
RNA_METABOLIC_PROCESS	0.969	0.383	0.946
PURINE_RIBONUCLEOTIDE_BINDING	0.97	0.608	0.79
NUCLEOTIDE_BINDING	0.97	0.608	0.795
NEURON_DEVELOPMENT	0.971	0.761	0.755
DNA_REPAIR	0.971	0.838	0.279
INTRINSIC_TO_ENDOPLASMIC_RETICULUM_MEMBRANE	0.973	0.993	0.999
INTEGRAL_TO_ENDOPLASMIC_RETICULUM_MEMBRANE	0.973	0.993	0.999
NUCLEAR_BODY	0.973	0.933	0.768
ACETYLTRANSFERASE_ACTIVITY	0.973	0.538	0.919
MITOCHONDRIAL_LUMEN	0.974	0.974	0.937
PURINE_NUCLEOTIDE_BINDING	0.975	0.615	0.759
PHOSPHATASE_BINDING	0.975	0.804	0.565
TRANSCRIPTION_COACTIVATOR_ACTIVITY	0.975	0.632	0.787
LIPOPROTEIN_BINDING	0.976	0.817	0.954
NUCLEAR_HORMONE_RECEPTOR_BINDING	0.976	0.901	0.387
ORGAN_MORPHOGENESIS	0.976	0.47	0.515
CYSTEINE_TYPE_PEPTIDASE_ACTIVITY	0.976	0.843	0.988
NUCLEAR_LUMEN	0.977	0.423	0.999
COLLAGEN	0.978	0.787	0.0353
NEURITE_DEVELOPMENT	0.979	0.878	0.697
ORGANELLAR_RIBOSOME	0.979	0.995	0.976
MITOCHONDRIAL_RIBOSOME	0.979	0.995	0.976
THYROID_HORMONE_RECEPTOR_BINDING	0.981	0.774	0.599
AXONOGENESIS	0.981	0.883	0.745
NUCLEUS	0.982	0.562	0.977
RNA_3END_PROCESSING	0.982	0.133	0.996
RNA_CATABOLIC_PROCESS	0.983	0.317	0.86
STRUCTURE_SPECIFIC_DNA_BINDING	0.983	0.717	0.115
GLYCOPROTEIN_BIOSYNTHETIC_PROCESS	0.984	0.909	0.756
ORGANELLE_LUMEN	0.984	0.567	1
MEMBRANE_ENCLOSED_LUMEN	0.984	0.567	1
RESPONSE_TO_LIGHT_STIMULUS	0.984	0.857	0.919
RESPONSE_TO_DNA_DAMAGE_STIMULUS	0.985	0.963	0.269
NUCLEOBASENUCLEOSIDENUCLEOTIDE_AND_NUCLEIC_ACID_METABOLIC_PROCESS	0.985	0.629	0.976
RIBOSOMAL_SUBUNIT	0.985	0.956	0.954
SMALL_NUCLEAR_RIBONUCLEOPROTEIN_COMPLEX	0.986	0.21	0.801
DNA_MODIFICATION	0.986	0.463	0.928
THIOLESTER_HYDROLASE_ACTIVITY	0.986	0.968	0.988
CARBOHYDRATE_BINDING	0.986	0.995	0.998
LIGAND_DEPENDENT_NUCLEAR_RECEPTOR_ACTIVITY	0.987	0.668	0.958
HORMONE_RECEPTOR_BINDING	0.987	0.904	0.508
RESPONSE_TO_ENDOGENOUS_STIMULUS	0.988	0.984	0.515
LOW_DENSITY_LIPOPROTEIN_BINDING	0.99	0.962	0.749
NUCLEAR_PORE	0.991	0.989	0.359
TRANSFERASE_ACTIVITY_TRANSFERRING_ACYL_GROUPS	0.991	0.845	0.76
RESPONSE_TO_HEAT	0.991	0.981	0.945
STRUCTURAL_CONSTITUENT_OF_RIBOSOME	0.992	0.99	1
DNA_DIRECTED_DNA_POLYMERASE_ACTIVITY	0.992	0.998	0.781
ANGIOGENESIS	0.992	0.899	0.624
RESPONSE_TO_RADIATION	0.992	0.946	0.657
UNFOLDED_PROTEIN_BINDING	0.993	0.739	0.741
PROTEIN_TARGETING_TO_MITOCHONDRION	0.994	0.844	0.609
VASCULATURE_DEVELOPMENT	0.994	0.902	0.839
TRANSLATION_REGULATOR_ACTIVITY	0.994	0.972	0.982
TRANSCRIPTION_COFACTOR_ACTIVITY	0.996	0.784	0.97
RESPONSE_TO_ABIOTIC_STIMULUS	0.996	0.976	0.799
MACROMOLECULE_BIOSYNTHETIC_PROCESS	0.996	0.93	0.984
EXTRACELLULAR_STRUCTURE_ORGANIZATION_AND_BIOGENESIS	0.997	0.697	0.667
SH3_DOMAIN_BINDING	0.997	0.213	0.938
GLIOGENESIS	0.997	0.914	0.955
MEDIATOR_COMPLEX	0.998	0.996	0.564
TRANSFERASE_ACTIVITY_TRANSFERRING_HEXOSYL_GROUPS	0.998	0.964	0.701
DNA_POLYMERASE_ACTIVITY	0.998	0.992	0.629
PROTEIN_FOLDING	0.998	0.74	0.92
NUCLEAR_PART	0.998	0.267	0.98
TRANSLATION_FACTOR_ACTIVITY_NUCLEIC_ACID_BINDING	0.999	0.986	0.943
UDP_GLYCOSYLTRANSFERASE_ACTIVITY	0.999	0.849	0.953
EUKARYOTIC_TRANSLATION_INITIATION_FACTOR_3_COMPLEX	0.999	0.254	0.946
TRANSFERASE_ACTIVITY_TRANSFERRING_GROUPS_OTHER_THAN_AMINO_ACYL_GROUPS	0.999	0.934	0.877
TRANSFERASE_ACTIVITY_TRANSFERRING_GLYCOSYL_GROUPS	0.999	0.903	0.751
TUBE_MORPHOGENESIS	0.999	0.984	0.547
TUBE_DEVELOPMENT	0.999	0.984	0.547
GLYCOSAMINOGLYCAN_BINDING	1	1	0.991
DAMAGED_DNA_BINDING	1	0.0891	0.713
POLYSACCHARIDE_BINDING	1	1	0.996
PATTERN_BINDING	1	1	0.996
HEPARIN_BINDING	1	0.999	1
NUCLEOTIDE_EXCISION_REPAIR	1	0.565	0.131

## Sheet: S7 - GWiS
Supplemental Table 7 : Association Signal Enrichment Results across multiple p-value cutoffs
GWAS	Z-score cutoff				BACKGROUND (null)
		ZAUT*ZSCZ	ZAUT*ZBPD	ZSCZ*ZBPD	ZAUT*ZSCZ	ZAUT*ZBPD	ZSCZ*ZBPD	ZAUT*ZSCZ	ZAUT*ZBPD	ZSCZ*ZBPD
AUT	3	0	0	0	0	0	0	1	1	1
	2.7	1	0	0	3	0	0	0.775	1	1
	2.5	1	0	0	4	2	0	0.946	1	1
	2.2	8	0	0	15	0	0	0.357	1	1
	2	14	2	0	16	3	2	0.264	0.826	1
BPD	3	0	0	0	0	0	0	1	1	1
	2.7	7	1	0	4	1	0	0.111	0.46	1
	2.5	10	1	0	9	2	0	0.295	0.804	1
	2.2	23	2	1	20	6	4	0.17	0.891	0.81
	2	33	7	5	24	10	3	0.381	0.711	0.216
SCZ	3	4	1	0	5	1	0	0.35	0.442	1
	2.7	13	1	0	10	1	0	0.232	0.838	1
	2.5	26	4	1	20	3	1	0.082	0.613	0.679
	2.2	54	11	4	56	11	3	0.155	0.33	0.581
	2	89	22	11	73	24	10	0.079	0.368	0.226
